# Supplementary material for: CcpA Ensures Optimal Metabolic Fitness of Streptococcus pneumoniae
Source: PLoS One. 2011 Oct 21;6(10):e26707. doi: 10.1371/journal.pone.0026707 (PMC3198803; doi:10.1371/journal.pone.0026707)
Supplement: Table S3 — Subtable abstracted from Table S1, giving only the genes in COG [G] (Carbohydrate transport and metabolism). Putative substrates for carbohydrate transporters regulated by CcpA are indicated as well. ABC, ATP binding cassette transporter; PTS, phosphoenolpyruvate:carbohydrate phosphotransferase system. (XLS) [file pone.0026707.s004.xls]

## Sheet: Table S3
Table S3. Significantly up- or downregulated genes in COG G, carbohydrate transport and metabolism.
Locus tag in spot description DNA microarrays; in purple are putative sugar transporter operons, including non-transporter genes	TIGR4 locus tag	R6 locus tag	D39 locus tag	Transporter type	Potential carbohydrate substrates of uptake systems by homology with known transporters	Ratio Glc_M ccpA/wt	Bayes.p	FDR	Ratio Gal_M ccpA/wt	Bayes.p	FDR	Ratio Glc_TS ccpA/wt	Bayes.p	FDR	Ratio Gal_TS ccpA/wt	Bayes.p	FDR	D39 annotation downloaded from NCBI	COG	Ratio wt_M Glc/Gal	Bayes.p	FDR	Ratio ccpA_M Glc/Gal	Bayes.p	FDR	Ratio wt_TS Glc/Gal	Bayes.p	FDR	Ratio ccpA_TS Glc/Gal	Bayes.p	FDR	Locus tag on array	Sequence cre site	Position to start space between middle CcpA box and start codon	Position to promoter where T of TATAAT is 1; always shortest distance is taken to the middle of CcpA box	Remark
SP0057	SP0057	spr0057	SPD_0063									0.368589	1.26676e-12	3.80357e-11				beta-N-acetylhexosaminidase	[G] Carbohydrate transport and metabolism	2.12	0.000100092	0.00106287				4.26	1.15e-05	0.000146169				SP0057	ATATAATCGCTATCAA	-36	27
SP0060	SP0060	spr0059	SPD_0065			15.2223	0	0	22.0233	0	0	8.77857	3.44169e-15	2.85415e-13	19.2448	8.57334e-05	0.0023148	Beta-galactosidase 3	[G] Carbohydrate transport and metabolism				0.62	3.29e-05	0.000603467				0.46	0.000922094	0.0197034	SP0060	ATGAAAGCGCAAACTT	-29	27
SP0061	SP0061	spr0060	SPD_0066	PTS	Sorbose, Mannose, Fructose	12.96	1.77636e-14	6.67872e-13	19.3213	0	0	8.55323	1.84519e-13	7.47302e-12	5.1247	0.000286355	0.00524934	PTS system, IIB component	[G] Carbohydrate transport and metabolism													SP0061
SP0062	SP0062	spr0061	SPD_0067	PTS	Sorbose, Mannose, Fructose	14.0122	2.22045e-16	1.63415e-14	21.2418	0	0	10.1362	7.22755e-14	3.31231e-12	8.48456	8.99744e-05	0.0023741	PTS system, IIC component	[G] Carbohydrate transport and metabolism													SP0062
SP0063	SP0063	spr0062	SPD_0068	PTS	Sorbose, Mannose, Fructose	12.1148	1.57652e-14	6.05908e-13	22.4439	0	0	11.9936	4.97491e-13	1.75026e-11	8.67921	8.4433e-08	2.26215e-05	PTS system, IID component	[G] Carbohydrate transport and metabolism													SP0063
SP0064	SP0064	spr0063	SPD_0069	PTS	Sorbose, Mannose, Fructose	7.59486	5.31797e-14	1.75189e-12	10.5858	0	0	7.21856	6.36935e-13	2.1128e-11	5.44652	4.24275e-06	0.000268682	PTS system, IIA component	[G] Carbohydrate transport and metabolism													SP0064
SP0066	SP0066	spr0065	SPD_0071			15.3651	1.11022e-16	1.06674e-14	11.9164	3.70074e-06	1.5221e-05	13.3448	2.22045e-16	3.86691e-14	14.2936	9.01837e-05	0.00236173	aldose 1-epimerase	[G] Carbohydrate transport and metabolism							0.35	0.000923603	0.00497204				SP0066
SP0090	SP0090	spr0081	SPD_0088	ABC	Galactose, Mannose				2.16427	4.76648e-10	6.08386e-09				1.85857	0.0685654	0.295561	ABC transporter, permease protein	[G] Carbohydrate transport and metabolism													SP0090	ATGTAATCGTTATCAA	-60	53
SP0091	SP0091	spr0082	SPD_0089	ABC	Galactose, Mannose	1.73631	3.42264e-09	3.05126e-08	2.34551	2.16689e-10	3.08447e-09	1.93033	1.66363e-09	1.41328e-08	3.49865	0.0329053	0.177139	ABC transporter, permease protein	[G] Carbohydrate transport and metabolism							0.29	0.000799948	0.00445083				SP0091	TTTGTATTCGTTATCATTA	downstream of start
SP0246	SP0246	spr0227	SPD_0230			0.654499	1.52961e-06	6.08851e-06				0.49772	1.45051e-10	1.89218e-09				transcriptional regulator, DeoR family protein	[G] Carbohydrate transport and metabolism													SP0246
SP0268	SP0268	spr0247	SPD_0250			15.0789	1.11022e-16	1.0106e-14	11.8518	3.20002e-09	3.18071e-08	8.17721	1.33227e-15	1.49687e-13	47.9434	0.000114035	0.00272045	pullulanase, extracellular	[G] Carbohydrate transport and metabolism													SP0268	AAGAAAACGCTTGCAT	-61	-25
SP0282	SP0282	spr0259	SPD_0262	PTS	Glucose, Mannose	6.67202	1.39888e-14	5.49856e-13	3.82201	1.81855e-13	5.7185e-12	8.07477	4.61631e-13	1.67485e-11	3.09797	6.93536e-07	7.79221e-05	PTS system, mannose/fructose/sorbose family protein, IID component	[G] Carbohydrate transport and metabolism	0.43	3.42677e-06	8.52531e-05							1.9	0.000190128	0.00761167	SP0282
SP0283	SP0283	spr0260	SPD_0263	PTS	Glucose, Mannose	5.28762	3.9968e-15	1.92013e-13	2.91556	2.10404e-06	9.20087e-06	5.24559	3.37147e-11	5.78465e-10	3.1963	1.08458e-06	9.94105e-05	PTS system, mannose-specific IIC component	[G] Carbohydrate transport and metabolism	0.5	1.11341e-06	3.59074e-05				0.37	1.28e-06	2.52e-05				SP0283
SP0284	SP0284	spr0261	SPD_0264	PTS	Glucose, Mannose	4.88516	1.20126e-13	3.52132e-12	3.51643	8.40772e-13	2.09225e-11	2.47613	2.32056e-08	1.33375e-07	3.83498	1.11897e-08	7.79475e-06	PTS system, mannose-specific IIAB components	[G] Carbohydrate transport and metabolism													SP0284	ATGAAAACGGTTTATA	-68	-2
SP0303	SP0303	spr0276	SPD_0277			0.403913	1.25191e-11	2.14374e-10				0.494457	2.50586e-08	1.41917e-07				6-phospho-beta-glucosidase	[G] Carbohydrate transport and metabolism	0.2	8.0334e-06	0.000151245										SP0303	AAGAATGCGTTTTTAT	-59	-25	boxes different in D39 and TIGR4
SP0317	SP0317	spr0287	SPD_0289			2.00706	6.95651e-09	5.50631e-08										keto-hydroxyglutarate-aldolase/keto-deoxy-phosphogluconate aldolase	[G] Carbohydrate transport and metabolism	0.45	0.000229061	0.00200962										SP0317
SP0324	SP0324	spr0294	SPD_0296	PTS	Mannose, N-Acetylglucosamine	2.23232	3.36349e-08	2.17464e-07	1.57163	0.000663205	0.00163976	1.80482	1.19289e-08	7.55427e-08	18.5717	0.0175247	0.115603	PTS system, IIC component	[G] Carbohydrate transport and metabolism													SP0324
SP0325	SP0325	spr0295	SPD_0297	PTS	Mannose, N-Acetylglucosamine	2.95177	5.78506e-09	4.6973e-08	2.42192	5.87519e-09	5.41927e-08	2.24717	1.04144e-08	6.74228e-08	1.86712	0.0479071	0.228889	PTS system, IID component	[G] Carbohydrate transport and metabolism													SP0325	TGGCAACGATTTCT	downstream of start
SP0342	SP0342	spr0310	SPD_0311			0.535854	1.52135e-08	1.08502e-07	2.05837	4.73222e-12	1.00422e-10	0.657962	2.82943e-06	9.20158e-06	2.63913	0.000865688	0.0132245	glucan 1,6-alpha-glucosidase	[G] Carbohydrate transport and metabolism							3.39	2.72e-05	0.000284521				SP0342	GGCAAACGCTTGCA	-65	-25
SP0577	SP0577	spr0505	SPD_0502	PTS	Glucose, Maltose, N-Acetylglucosamine, Beta-glucosides	2.6644	2.45048e-11	3.94243e-10	1.93742	1.35876e-05	4.85534e-05	1.5949	1.23139e-07	5.66568e-07	41.6818	0.00308119	0.0323247	PTS system, beta-glucosides-specific IIABC components	[G] Carbohydrate transport and metabolism													SP0577
SP0578	SP0578	spr0506	SPD_0503			2.80628	1.63071e-11	2.71183e-10	1.71546	1.25724e-08	1.0479e-07	2.16692	2.49479e-11	4.52571e-10	19.3644	0.0205371	0.128652	6-phospho-beta-glucosidase	[G] Carbohydrate transport and metabolism													SP0578
SP0605	SP0605	spr0530	SPD_0526									0.441007	7.80529e-10	7.61508e-09				fructose-bisphosphate aldolase	[G] Carbohydrate transport and metabolism							2.8	8.28e-08	4.01e-06				SP0605	GAGAAAGGGTTTACAT	-130	-74	unclear promoter
SP0645	SP0645	spr0562	SPD_0559	PTS	Fructose, Galactitol, Galactose	4.96793	2.88658e-15	1.42638e-13	3.172	1.26565e-14	5.54164e-13	3.81748	8.22675e-14	3.72127e-12				PTS system IIA component, putative	[G] Carbohydrate transport and metabolism	0.36	3.98647e-06	9.4455e-05										SP0645	TTGACAACGGTTTCAT	-45	-15
SP0646	SP0646	spr0563	SPD_0560	PTS	Fructose, Galactitol, Galactose	5.42758	6.66134e-16	4.26696e-14	2.65672	2.84884e-11	5.00211e-10	4.28766	7.23865e-13	2.37851e-11				PTS system, IIB component, putative	[G] Carbohydrate transport and metabolism	0.31	1.67906e-06	4.99843e-05							15.46	0.00454932	0.0533511	SP0646
SP0647	SP0647	spr0564	SPD_0561	PTS	Fructose, Galactitol, Galactose	9.06712	3.33067e-16	2.35118e-14	3.50897	4.83613e-13	1.29676e-11	10.2554	3.29736e-14	1.71414e-12	3.1533	0.000158054	0.00339815	PTS system, IIC component, putative	[G] Carbohydrate transport and metabolism	0.25	3.72014e-09	5.1829e-07										SP0647
SP0648	SP0648	spr0565	SPD_0562			10.5182	4.88498e-15	2.1663e-13	2.64302	6.9803e-10	8.38363e-09	12.3931	1.10134e-13	4.67801e-12	2.46244	8.35254e-05	0.0022907	beta-galactosidase precursor, putative	[G] Carbohydrate transport and metabolism	0.19	1.66349e-11	6.43771e-09				0.21	9.81e-08	4.38e-06	2.08	0.00156748	0.0261221	SP0648
SP0668	SP0668	spr0584	SPD_0580			2.04412	1.26268e-11	2.15153e-10	1.96823	1.25925e-11	2.32927e-10	1.81351	1.249e-09	1.11832e-08				glucokinase	[G] Carbohydrate transport and metabolism													SP0668	CTGTAAGCATTTTCAA	-37	-16
SP0758	SP0758	spr0668	SPD_0661	PTS	Glucose, Maltose, Maltodextrins				6.5895	1.11022e-16	1.06674e-14				21.6816	0.000300462	0.00542233	PTS system, IIABC components	[G] Carbohydrate transport and metabolism				0.14	4.39e-13	2.18e-10				0.12	2.48e-05	0.00287479	SP0758	ACGAAAACGTTTGCAC	-70	27
SP0875	SP0875	spr0778	SPD_0771						2.74825	2.54985e-12	5.91941e-11							lactose phosphotransferase system repressor	[G] Carbohydrate transport and metabolism				0.44	2.67e-07	1.94e-05							SP0875	AGTGTAAACGATAACAGGA	-19	18
SP0876	SP0876	spr0779	SPD_0772						3.14301	9.60343e-14	3.35538e-12				12.4903	0.00618265	0.0553578	1-phosphofructokinase, putative	[G] Carbohydrate transport and metabolism													SP0876
SP0877	SP0877	spr0780	SPD_0773	PTS	Fructose	2.03805	9.28058e-12	1.68071e-10	2.87325	8.71314e-12	1.72221e-10	1.82428	1.23126e-09	1.10814e-08	1.74766	7.07306e-05	0.0020193	PTS system, fructose specific IIABC components	[G] Carbohydrate transport and metabolism							0.23	2.38e-06	4.14e-05	0.21	6.03e-06	0.00175119	SP0877
SP0896	SP0896	spr0796	SPD_0789			0.657436	2.8436e-06	1.0565e-05	0.485842	5.54112e-12	1.14088e-10	0.418197	8.77126e-11	1.28904e-09	0.541121	0.00043941	0.00757656	6-phosphofructokinase	[G] Carbohydrate transport and metabolism							2.04	1.74e-05	0.00020032				SP0896
SP1098	SP1098	spr1005	SPD_0983			3.61953	2.1283e-13	5.61968e-12	2.27383	5.49771e-12	1.13872e-10	4.04313	3.68594e-14	1.88796e-12	1.70915	0.0167397	0.111694	inorganic polyphosphate/ATP-NAD kinase	[G] Carbohydrate transport and metabolism	0.6	6.06307e-06	0.000126453				0.39	2.44e-05	0.000260875				SP1098
SP1121	SP1121	spr1029	SPD_1005			31.7364	0	0	21.3401	0	0	20.7899	6.66134e-16	8.59313e-14	38.4533	2.25081e-08	8.71063e-06	glycogen branching enzyme	[G] Carbohydrate transport and metabolism													SP1121
SP1121	SP1121	spr1029	SPD_1005			40.4682	0	0	21.3401	0	0							glycogen branching enzyme	[G] Carbohydrate transport and metabolism										2.33	0.000892575	0.0195524	SP1121	TAGAAAACGCTTACAG	-22	20
SP1122	SP1122	spr1030	SPD_1006			40.0119	0	0	32.104	0	0	41.2615	0	0	23.9984	1.35849e-06	0.00011829	glucose-1-phosphate adenylyltransferase	[G] Carbohydrate transport and metabolism	0.52	0.000573425	0.00419588				0.15	1.29e-05	0.000159635	2.09	0.00015765	0.00677893	SP1122
SP1123	SP1123	spr1031	SPD_1007			42.7085	0	0	26.4749	0	0	40.7928	1.11022e-16	2.41682e-14	60.3879	6.62211e-07	7.95338e-05	glucose-1-phosphate adenylyltransferase, GlgD subunit	[G] Carbohydrate transport and metabolism	0.43	9.23755e-05	0.000999204				0.18	0.00018548	0.00140136	1.93	0.000294962	0.0097843	SP1123
SP1124	SP1124	spr1032	SPD_1008			10.2699	2.54057e-07	1.25183e-06	20.4496	1.66534e-15	9.76338e-14	8.6524	3.62618e-08	1.93415e-07	26.4127	1.97158e-07	3.4335e-05	glycogen synthase	[G] Carbohydrate transport and metabolism	0.06	8.61739e-08	4.68975e-06	0.18	5.41e-05	0.000859741	0.01	6.58e-06	9.75e-05	0.13	7.5e-05	0.00492944	SP1124
SP1126	SP1126	spr1034	SPD_1011			10.8178	4.32987e-15	1.99694e-13	6.46589	6.23257e-12	1.26814e-10	6.85128	1.55431e-15	1.69177e-13	8.11624	1.08057e-06	0.000101719	glycerate kinase	[G] Carbohydrate transport and metabolism										0.27	3.6e-05	0.00358626	SP1126	TTAAACTGCTTTCA	-502	no clear promtoer box very far upstream of start (-502 bp)
SP1182	SP1182	spr1067	SPD_1044									0.552659	9.86505e-09	6.45864e-08	0.390832	0.00113141	0.016284	lactose phosphotransferase system repressor	[G] Carbohydrate transport and metabolism													SP1182
SP1190	SP1190	spr1073	SPD_1050			1.95265	4.97536e-10	5.73659e-09	0.128161	2.55351e-15	1.35886e-13	2.41209	2.14932e-10	2.6736e-09	0.21353	1.06188e-07	2.46569e-05	tagatose 1,6-diphosphate aldolase	[G] Carbohydrate transport and metabolism	0.12	1.98064e-13	1.72464e-10	1.79	5.05e-06	0.000166	0.05	1.85e-12	3.22e-09	0.56	0.00462174	0.0538379	SP1190	GATGAAAATGGTATCATCT	downstream of start		in lac operon
SP1191	SP1191	spr1074	SPD_1051			1.87138	4.55959e-10	5.3103e-09	0.169571	2.55351e-15	1.38009e-13	2.02616	7.53717e-11	1.13155e-09	0.207858	5.13447e-09	4.47084e-06	tagatose-6-phosphate kinase	[G] Carbohydrate transport and metabolism	0.08	1.9762e-14	6.88309e-11				0.05	7.32e-11	3.19e-08	0.41	0.000458944	0.0126865	SP1191
SP1192	SP1192	spr1075	SPD_1052			1.81411	2.87981e-10	3.54493e-09	0.189883	1.11022e-16	1.23879e-14				0.193275	3.26958e-07	4.37998e-05	galactose-6-phosphate isomerase subunit LacB	[G] Carbohydrate transport and metabolism	0.09	4.89608e-14	5.68435e-11				0.05	7.99e-11	3.09e-08				SP1192
SP1193	SP1193	spr1076	SPD_1053			1.61463	6.95263e-09	5.51586e-08	0.181929	6.66134e-16	4.80033e-14				0.188886	2.06117e-07	3.4186e-05	galactose-6-phosphate isomerase subunit LacA	[G] Carbohydrate transport and metabolism	0.09	4.22995e-14	7.36646e-11				0.09	6.51e-11	3.24e-08				SP1193
SP1197	SP1197	spr1080	SPD_1057	PTS	Galactitol, Fructose, Manitol	6.75301	1.88738e-15	1.00438e-13	3.10438	1.35447e-13	4.50492e-12	4.69248	4.76119e-12	1.15967e-10	7.02399	0.000162031	0.00342033	PTS system, IIB component, putative	[G] Carbohydrate transport and metabolism	0.26	4.51823e-07	1.7682e-05				0.18	3.77e-05	0.000374885				SP1197
SP1382	SP1382	spr1239	SPD_1215			0.376009	6.86906e-12	1.28433e-10	2.06463	1.92345e-09	2.05346e-08	0.399205	2.57235e-11	4.6183e-10	6.47033	0.00020984	0.00415269	cytoplasmic alpha-amylase	[G] Carbohydrate transport and metabolism	3.88	3.81747e-08	2.50873e-06	0.51	0.00024	0.00254146				0.13	0.00100295	0.0210438	SP1382
SP1415	SP1415	spr1272	SPD_1246			3.89277	2.68875e-11	4.28589e-10	3.36315	6.53189e-11	1.0708e-09	2.25126	9.3469e-09	6.18921e-08	1.6979	2.51594e-05	0.000894186	glucosamine-6-phosphate isomerase	[G] Carbohydrate transport and metabolism													SP1415	TTAAATCGTTTTCA	-66	-31	same box as SP1416: divergent gene pair
SP1491	SP1491	spr1344	SPD_1320			2.58444	2.4435e-09	2.28434e-08	1.92777	1.02215e-09	1.16687e-08	2.4486	3.05338e-11	5.34418e-10	1.65832	0.000206275	0.00412905	glycerol uptake facilitator protein, putative	[G] Carbohydrate transport and metabolism													SP1491	ATAAAAACGCTTACAA	-132	-89
SP1580	SP1580	spr1437	SPD_1409	ABC		6.12691	1.88738e-15	1.02007e-13	5.88503	4.44089e-16	3.41357e-14	4.05077	5.27356e-14	2.58701e-12	6.86122	1.3617e-08	6.77542e-06	sugar ABC transporter, ATP-binding protein	[G] Carbohydrate transport and metabolism							0.43	0.000277183	0.00194251				SP1580	TATAAAGCGTTTTCAT	-47	-9
SP1655	SP1655	spr1499	SPD_1468						2.16528	4.55025e-12	9.77597e-11	0.564614	6.22578e-07	2.35189e-06				phosphoglyceromutase	[G] Carbohydrate transport and metabolism													SP1655
SP1675	SP1675	spr1519	SPD_1488			13.7697	4.21885e-15	1.97203e-13	10.0174	1.11022e-16	1.0106e-14	10.0908	2.22045e-16	4.07043e-14	26.8274	0.000201139	0.00407307	ROK family protein	[G] Carbohydrate transport and metabolism										2.35	0.000203733	0.00806366	SP1675	ATTGAAAATGATGTCAACT	downstream of start
SP1680	SP1680	spr1524	SPD_1492			11.8141	0	0	5.51874	4.88498e-15	2.52196e-13	6.66948	3.07088e-13	1.15009e-11	7.03043	0.0145917	0.10104	hypothetical protein SPD_1492	[G] Carbohydrate transport and metabolism													SP1680
SP1681	SP1681	spr1525	SPD_1493	ABC	N-Acetylmannosamine, N-Acetylneuraminic acid, Maltose, Maltodextrins	12.9203	9.99201e-16	5.85803e-14	1.64219	3.09042e-07	1.7049e-06	10.5226	4.55191e-15	3.68705e-13	11.4653	4.163e-06	0.000268514	sugar ABC transporter, permease protein	[G] Carbohydrate transport and metabolism													SP1681
SP1682	SP1682	spr1526	SPD_1494	ABC	N-Acetylmannosamine, N-Acetylneuraminic acid, Maltose, Maltodextrins	11.9183	1.24789e-13	3.62727e-12	11.9243	1.66534e-15	9.93171e-14	9.19643	9.861e-13	3.09422e-11	10.3732	2.40467e-07	3.80703e-05	sugar ABC transporter, permease protein	[G] Carbohydrate transport and metabolism							0.4	0.00084166	0.0046458				SP1682
SP1683	SP1683	spr1527	SPD_1495	ABC	N-Acetylmannosamine, N-Acetylneuraminic acid, Maltose, Maltodextrins	17.9432	8.88178e-16	5.38984e-14	16.6119	7.77156e-16	5.37637e-14	9.09511	4.44089e-16	6.44484e-14	7.72528	1.2618e-09	2.19742e-06	sugar ABC transporter, sugar-binding protein	[G] Carbohydrate transport and metabolism							0.49	0.000559307	0.00335296				SP1683	ATGAAATCGCATACAA	-63	no promoter
SP1684	SP1684	spr1528	SPD_1496	PTS	Glucose, Maltose, N-Acetylglucosamine	20.7131	0	0	12.4056	0	0	13.3847	9.99201e-16	1.20007e-13	20.4124	1.50399e-08	6.54801e-06	PTS system, IIBC components	[G] Carbohydrate transport and metabolism							0.4	0.000637669	0.00370785				SP1684	TGTAATCGATTTCA	downstream of start
SP1685	SP1685	spr1529	SPD_1497			8.39258	2.22045e-16	1.66968e-14	5.53839	1.85407e-14	7.91757e-13	5.10317	5.86198e-14	2.79689e-12	15.3315	1.29198e-07	2.49998e-05	N-acetylmannosamine-6-phosphate 2-epimerase	[G] Carbohydrate transport and metabolism													SP1685	TTGAAAGCGTTTTAAT	-52	-15
SP1687	SP1687	spr1531	SPD_1499			3.22534	2.65676e-13	6.85802e-12	2.24584	1.05436e-08	9.02732e-08	1.97367	1.33405e-09	1.17336e-08				sialidase B precursor	[G] Carbohydrate transport and metabolism													SP1687
SP1688	SP1688	spr1532	SPD_1500	ABC	N-Acetylmannosamine, N-Acetylneuraminic acid	3.59876	1.97398e-13	5.29301e-12	2.39155	4.8882e-09	4.58219e-08	2.23341	3.58787e-10	4.08384e-09				ABC transporter, permease protein	[G] Carbohydrate transport and metabolism													SP1688
SP1689	SP1689	spr1533	SPD_1501	ABC	N-Acetylmannosamine, N-Acetylneuraminic acid	3.43538	3.75588e-13	9.27972e-12	2.16381	3.08945e-09	3.13384e-08	1.89052	3.06199e-09	2.35949e-08				ABC transporter, permease protein	[G] Carbohydrate transport and metabolism													SP1689
SP1690	SP1690	spr1534	SPD_1502	ABC	N-Acetylmannosamine, N-Acetylneuraminic acid	2.35509	1.08223e-11	1.89063e-10	1.52983	4.88197e-06	1.95675e-05	1.63343	3.08534e-08	1.6791e-07				ABC transporter, substrate-binding protein	[G] Carbohydrate transport and metabolism													SP1690	ATTGAAACCTCAAACATTC	downstream of start
SP1691	SP1691	spr1535	SPD_1503			2.13208	7.76697e-10	8.47507e-09				1.56629	8.12044e-08	3.95021e-07				hypothetical protein SPD_1503	[G] Carbohydrate transport and metabolism													SP1691	AATGTAAGCGTTACCCAAG	downstream of start
SP1778	SP1778	spr1604	SPD_1569			1.52987	3.21229e-08	2.08468e-07	2.17565	1.04909e-07	6.51493e-07	1.81661	2.63194e-08	1.46673e-07				aquaporin	[G] Carbohydrate transport and metabolism				0.55	0.000252456	0.00264055	0.22	4.34e-08	2.48e-06	0.47	8.61e-05	0.00516974	SP1778
SP1795	SP1795	spr1617	SPD_1582			1.89783	2.64508e-08	1.76288e-07	1.89086	1.44579e-08	1.18789e-07	4.04992	8.05911e-13	2.59906e-11				sucrose-6-phosphate hydrolase, putative	[G] Carbohydrate transport and metabolism													SP1795
SP1796	SP1796	no_R6	no_SPD	ABC	Sucrose										2.61796	0.00694241	0.0595577	ABC transporter, substrate-binding protein	[G] Carbohydrate transport and metabolism													SP1796
SP1852	SP1852	spr1667	SPD_1633			4.53081	6.32827e-15	2.73619e-13	3.5561	1.04861e-11	2.00394e-10	4.30198	3.13083e-14	1.65222e-12	2.34963	6.46939e-07	8.04746e-05	galactose-1-phosphate uridylyltransferase	[G] Carbohydrate transport and metabolism	0.04	8.65086e-13	6.02619e-10	0.09	3.71e-13	2.16e-10	0.01	3.55e-10	8.83e-08	0.09	3.79e-08	0.000132163	SP1852
SP1853	SP1853	spr1668	SPD_1634			3.31116	8.4488e-14	2.60932e-12	4.81357	4.6263e-13	1.25019e-11	2.91064	1.1916e-12	3.67288e-11	3.5362	1.10545e-05	0.000487378	galactokinase	[G] Carbohydrate transport and metabolism	0.04	1.2661e-12	7.3497e-10	0.07	6.61e-14	1.15e-10	0.02	5.25e-11	3.65e-08	0.08	6.76e-06	0.00156961	SP1853	GTGTAATCGTTTTCTT	-46	no clear promoter
SP1865	SP1865	spr1682	SPD_1647												0.418432	0.00428562	0.0427702	glutamyl aminopeptidase PepA	[G] Carbohydrate transport and metabolism										2.35	0.00800643	0.076822	SP1865
SP2022	SP2022	spr1834	SPD_1831	PTS	Cellobiose	0.473861	7.63048e-10	8.379e-09				0.459158	5.89577e-11	9.1674e-10	2.1278	0.00073213	0.011591	PTS system, IIC component	[G] Carbohydrate transport and metabolism										0.33	0.00220071	0.0316738	SP2022
SP2056	SP2056	spr1867	SPD_1866			3.02652	5.50116e-12	1.03981e-10	2.19356	8.73038e-11	1.39163e-09							N-acetylglucosamine-6-phosphate deacetylase	[G] Carbohydrate transport and metabolism	0.47	1.72492e-07	8.01051e-06										SP2056
SP2106	SP2106	spr1916	SPD_1932						3.11073	1.29008e-13	4.33241e-12							maltodextrin phosphorylase	[G] Carbohydrate transport and metabolism	2.77	1.02974e-08	9.69347e-07							33.86	0.000143655	0.00667136	SP2106
SP2107	SP2107	spr1917	SPD_1933			0.656993	5.65436e-08	3.40739e-07	3.10033	7.10543e-15	3.41357e-13				3.08165	9.41749e-06	0.000449331	4-alpha-glucanotransferase	[G] Carbohydrate transport and metabolism	3.03	4.35707e-09	5.62062e-07	0.62	1.34e-05	0.000342	1.69	0.000714341	0.0040522				SP2107	TTAAAAACGCTTGCAA	-102	-25
SP2108	SP2108	spr1918	SPD_1934	ABC	Maltodextrin, Maltose	12.2089	5.55112e-16	3.62289e-14	13.2918	0	0	7.29331	6.81677e-14	3.20849e-12	15.1945	1.14324e-10	3.98191e-07	maltose/maltodextrin ABC transporter, maltose/maltodextrin-binding protein	[G] Carbohydrate transport and metabolism													SP2108	AGGAAAACGTTTGCGT	-51	no clear promoter
SP2109	SP2109	spr1919	SPD_1935	ABC	Maltodextrin, Maltose	7.55382	0	0	11.2759	0	0	6.37816	8.54872e-15	5.83827e-13	10.7397	4.44473e-06	0.000271596	maltodextrin ABC transporter, permease protein	[G] Carbohydrate transport and metabolism													SP2109
SP2110	SP2110	spr1920	SPD_1936	ABC	Maltodextrin, Maltose	8.38439	8.54872e-15	3.52024e-13	11.1838	0	0	7.21015	2.10387e-13	8.32703e-12	8.94639	7.52035e-08	2.38122e-05	maltodextrin ABC transporter, permease protein	[G] Carbohydrate transport and metabolism													SP2110
SP2161	SP2161	no_R6	no_SPD	PTS	Mannose, N-Acetylfucosamine, Fucose, Fuculose, N-Acetylgalactosamine, Galactosamine	2.72758	2.36167e-12	4.8053e-11	1.96536	1.18171e-08	9.96957e-08	3.66313	2.40918e-14	1.33193e-12				PTS system, IID component	[G] Carbohydrate transport and metabolism													SP2161
SP2162	SP2162	spr1968	SPD_1990	PTS	Mannose, N-Acetylfucosamine, Fucose, Fuculose, N-Acetylgalactosamine, Galactosamine	2.21137	1.49262e-10	2.01678e-09	1.73223	2.45839e-08	1.88549e-07	2.3848	1.30366e-10	1.75315e-09				PTS system, IIC component	[G] Carbohydrate transport and metabolism													SP2162
SP2163	SP2163	spr1969	SPD_1991	PTS	Mannose, N-Acetylfucosamine, Fucose, Fuculose, N-Acetylgalactosamine, Galactosamine	2.09572	1.81373e-10	2.3497e-09	1.64973	1.36228e-08	1.1273e-07	2.33758	5.13867e-12	1.20121e-10	2.1777	0.0378591	0.196811	PTS system, IIB component	[G] Carbohydrate transport and metabolism													SP2163
SP2164	SP2164	spr1970	SPD_1992	PTS	Mannose, N-Acetylfucosamine, Fucose, Fuculose, N-Acetylgalactosamine, Galactosamine	2.23241	2.89281e-11	4.59001e-10	1.70411	1.2169e-08	1.02166e-07	2.41998	5.49028e-12	1.25807e-10	2.22708	0.00966155	0.0751143	PTS system, IIA component	[G] Carbohydrate transport and metabolism													SP2164	TTAAAACGATTACTT			in end gene, but in front of PTS SP2163
SP2166	SP2166	spr1972	SPD_1994			2.00149	2.54394e-10	3.19982e-09	2.08225	9.60904e-10	1.10424e-08	2.52515	3.5425e-12	9.27709e-11	1.66015	0.084911	0.339157	L-fuculose phosphate aldolase	[G] Carbohydrate transport and metabolism													SP2166
SP2167	SP2167	spr1973	SPD_1995			1.95089	2.70973e-10	3.37157e-09	1.90287	1.75679e-08	1.4034e-07	2.08735	2.56525e-10	3.08095e-09				L-fuculose kinase FucK, putative	[G] Carbohydrate transport and metabolism													SP2167	AAGTAAGCGTTCACAT	-69	-32
SP2184	SP2184	spr1988	SPD_2011			3.68679	3.19744e-14	1.15208e-12				2.67577	1.10899e-11	2.18227e-10				glycerol uptake facilitator protein	[G] Carbohydrate transport and metabolism	0.16	1.08142e-08	9.18675e-07				0.19	7.09e-06	0.000101186				SP2184
spr0730_Taq_3-	no_SP	spr0730	SPD_0722									0.569054	1.61209e-08	9.85073e-08	0.424132	0.00327583	0.0340589	YjeF-like protein	[G] Carbohydrate transport and metabolism													spr0730_Taq_3-
spr1081_Taq_3	no_SP	spr1081	SPD_1058	PTS	Fructose	6.1612	2.33147e-15	1.20366e-13	3.8025	5.73652e-13	1.49193e-11	5.91755	4.44089e-16	6.18705e-14	4.54502	0.000105212	0.00256262	PTS system IIA component, putative	[G] Carbohydrate transport and metabolism	0.55	8.59252e-06	0.000158348				0.23	9.25e-07	2e-05				spr1081_Taq_3
spr1618_Taq_3	no_SP	spr1618	SPD_1583			2.25352	2.23247e-09	2.12731e-08				6.41312	2.26486e-14	1.27234e-12				ABC transporter, permease protein	[G] Carbohydrate transport and metabolism				2.29	0.000163245	0.0019274				13.34	0.000533487	0.0139709	spr1618_Taq_3
spr1620_Dde_3	no_SP	spr1620	SPD_1585			3.38327	4.82447e-12	9.21981e-11										ABC transporter, sugar-binding protein	[G] Carbohydrate transport and metabolism													spr1620_Dde_3
