# Supplementary material for: CcpA Ensures Optimal Metabolic Fitness of Streptococcus pneumoniae
Source: PLoS One. 2011 Oct 21;6(10):e26707. doi: 10.1371/journal.pone.0026707 (PMC3198803; doi:10.1371/journal.pone.0026707)
Supplement: Table S4 — Overview of all significantly (according to the criteria as outlined in the legend for Table S1) up- or downregulated genes as determined by the in silico DNA microarray analysis of the signals in Glc compared to the signals in Gal (Glc/Gal, green columns). In case genes were also significantly up- or downregulated (according to the same criteria) in the D39ΔccpA versus D39 wild-type comparison, these data were also given (yellow columns). As in Table S1, putative cre sites are given as well. For more details, see column headers and legend Table S1. (XLS) [file pone.0026707.s005.xls]

## Sheet: Table S4
Table S4. Overview of all significantly up- or downregulated genes as determined by the in silico DNA microarray analysis of the signals in Glc compared to the signals in Gal.
Locus tag in spot description DNA microarrays	TIGR4 locus tag	R6 locus tag	D39 locus tag	Ratio wt_M Glc/Gal	Bayes.p	FDR	Ratio ccpA_M Glc/Gal	Bayes.p	FDR	Ratio wt_TS Glc/Gal	Bayes.p	FDR	Ratio ccpA_TS Glc/Gal	Bayes.p	FDR	Ratio Glc_M ccpA/wt	Bayes.p	FDR	Ratio Gal_M ccpA/wt	Bayes.p	FDR	Ratio Glc_TS ccpA/wt	Bayes.p	FDR	Ratio Gal_TS ccpA/wt	Bayes.p	FDR	D39 annotation/R6 annotation/TIGR4 annotation	COG	Locus tag in spot description DNA microarrays	Sequence cre site	Position to start space between middle CcpA box and start codon	Position to promoter where T of TATAAT is 1; always shortest distance is taken to the middle of CcpA box	Remark
SP0004	SP0004	spr0004	SPD_0004	1.97397	1.89176e-07	8.34051e-06	0.446317	5.0964e-08	5.72605e-06	2.87086	9.1786e-07	1.99807e-05				0.46	9.49e-12	1.68e-10	1.84	3.44e-10	4.53e-09	0.41	9.3e-12	1.88e-10				translation-associated GTPase	[J] Translation, ribosomal structure and biogenesis	SP0004
SP0007	SP0007	spr0007	SPD_0007							10.0057	0.000545392	0.00328083				0.54	4.51e-10	5.27e-09				0.48	3.89e-10	4.37e-09				S4 domain-containing protein	[J] Translation, ribosomal structure and biogenesis	SP0007
SP0008	SP0008	spr0008	SPD_0008	1.57403	4.08975e-05	0.000537533				2.94184	0.000156554	0.00121713				0.5	1.11e-11	1.93e-10				0.42	1.15e-11	2.22e-10				hypothetical protein SPD_0008	[D] Cell cycle control, cell division, chromosome partitioning	SP0008
SP0009	SP0009	spr0009	SPD_0009							9.11538	7.37405e-05	0.000650223																hypothetical protein SPD_0009		SP0009
SP0010	SP0010	spr0009	SPD_0010	1.70945	2.03147e-06	5.66049e-05				4.07821	4.43032e-08	2.48884e-06				0.55	4.77e-10	5.52e-09				0.42	6.25e-12	1.4e-10				hypothetical protein SPD_0010	[V] Defense mechanisms	SP0010
SP0011	SP0011	spr0010	SPD_0011	2.09426	9.07624e-07	3.09927e-05																						tRNA(Ile)-lysidine synthetase	[D] Cell cycle control, cell division, chromosome partitioning	SP0011
SP0012	SP0012	spr0011	SPD_0012				0.656276	9.23626e-05	0.00126156	4.06986	1.69247e-08	1.47372e-06				0.59	3.57e-09	3.16e-08				0.45	1.18e-10	1.62e-09	1.55	0.00718275	0.0610183	hypoxanthine-guanine phosphoribosyltransferase	[F] Nucleotide transport and metabolism	SP0012
SP0018	SP0018	spr0020	SPD_0023	2.77761	1.54784e-05	0.00024959										0.48	1.79e-10	2.33e-09										hypothetical protein SPD_0023		SP0018
SP0020	SP0020	spr0022	SPD_0025	2.29896	3.55689e-05	0.000487743																						cytidine/deoxycytidylate deaminase family protein	[F] Nucleotide transport and metabolism	SP0020
SP0035	SP0035	spr0035	SPD_0041	1.66117	7.44695e-06	0.000141736							0.468497	0.00629949	0.0654959													aromatic amino acid aminotransferase	[E] Amino acid transport and metabolism	SP0035
SP0047	SP0047	spr0048	SPD_0054							0.320426	0.000347443	0.00231828				1.56	2.97e-08	1.95e-07				2.49	3.1e-08	1.68e-07				phosphoribosylaminoimidazole synthetase	[F] Nucleotide transport and metabolism	SP0047
SP0055	SP0055	spr0055	SPD_0061							5.22564	0.000117493	0.000967446																hypothetical protein SPD_0061		SP0055
SP0057	SP0057	spr0057	SPD_0063	2.11837	0.000100092	0.00106287				4.25522	1.14568e-05	0.000146169										0.37	1.27e-12	3.8e-11				beta-N-acetylhexosaminidase	[G] Carbohydrate transport and metabolism	SP0057	ATATAATCGCTATCAA	-36	27
SP0060	SP0060	spr0059	SPD_0065				0.61568	3.29195e-05	0.000603467				0.455252	0.000922094	0.0197034	15.22	0	0	22.02	0	0	8.78	3.44e-15	2.85e-13	19.24	8.57e-05	0.0023148	Beta-galactosidase 3	[G] Carbohydrate transport and metabolism	SP0060	ATGAAAGCGCAAACTT	-29	27
SP0066	SP0066	spr0065	SPD_0071							0.354119	0.000923603	0.00497204				15.37	1.11e-16	1.07e-14	11.92	3.7e-06	1.52e-05	13.34	2.22e-16	3.87e-14	14.29	9.02e-05	0.00236173	aldose 1-epimerase	[G] Carbohydrate transport and metabolism	SP0066
SP0073	SP0073	spr0066	SPD_0072	2.40238	6.87826e-05	0.000803925																						hypothetical protein SPD_0072	[R] General function prediction only	SP0073
SP0075	SP0075	spr0068	SPD_0074	2.3417	1.44145e-06	4.40401e-05										0.56	8.34e-10	9.01e-09	1.58	1.96e-08	1.55e-07	0.55	3.51e-06	1.11e-05	2.61	0.00693565	0.0596466	phosphorylase, Pnp/Udp family protein, putative	[F] Nucleotide transport and metabolism	SP0075
SP0088	SP0088	spr0080	SPD_0086	0.469135	3.57557e-05	0.000488381																						hypothetical protein SPD_0086		SP0088
SP0091	SP0091	spr0082	SPD_0089							0.290913	0.000799948	0.00445083				1.74	3.42e-09	3.05e-08	2.35	2.17e-10	3.08e-09	1.93	1.66e-09	1.41e-08	3.5	0.0329053	0.177139	ABC transporter, permease protein	[G] Carbohydrate transport and metabolism	SP0091	TTTGTATTCGTTATCATTA	downstream of start
SP0096	SP0096	spr0085	SPD_0092							3.56913	6.97647e-05	0.000627882				13.24	0	0	14.44	0	0	2.65	4.31e-12	1.08e-10	40.12	9.25e-05	0.00233459	hypothetical protein SPD_0092		SP0096	TGTAAACGATTTCA	-20	15
SP0097	SP0097	spr0086	SPD_0093	2.24444	1.97086e-07	8.58063e-06				1.94921	0.000346646	0.00232186							2.49	2.88e-12	6.61e-11				1.92	0.000229875	0.00447292	hypothetical protein SPD_0093		SP0097	ACAAAAACGCTTACAT	-54	-11
SP0098	SP0098	spr0087	SPD_0094	2.699	3.84683e-09	5.15328e-07													3.09	1.01e-13	3.48e-12				1.57	0.000457499	0.0078496	hypothetical protein SPD_0094		SP0098
SP0099	SP0099	spr0088	SPD_0095	2.82934	5.82268e-08	3.43735e-06							0.527681	0.002684	0.0358176				3.35	8.58e-14	3.06e-12				1.6	0.00270911	0.029487	hypothetical protein SPD_0095	[S] Function unknown	SP0099
SP0100	SP0100	spr0089	SPD_0096	3.05943	3.58898e-08	2.40392e-06				2.43164	0.000220833	0.00160242							2.79	7.69e-13	1.94e-11				2.43	0.00222652	0.0258499	hypothetical protein SPD_0096	[K] Transcription	SP0100
SP0101	SP0101	spr0090	SPD_0097	2.95786	5.68888e-09	6.60479e-07	0.594056	1.91875e-05	0.00043396	2.05525	9.17625e-05	0.000777637	0.508913	0.00257602	0.035048	0.52	3.74e-10	4.49e-09	2.26	2.55e-10	3.53e-09	0.55	6.17e-10	6.41e-09				transporter, putative	[P] Inorganic ion transport and metabolism	SP0101	TATGAAAAAGCAATCACTC	downstream of start
SP0102	SP0102	spr0091	SPD_0098	1.71011	6.68533e-06	0.000133822				3.48557	2.03262e-07	7.29859e-06										0.41	7.52e-12	1.59e-10				glycosyl transferase, group 2 family protein	[M] Cell wall/membrane/envelope biogenesis	SP0102	ATTGTTACCGATCACATTC	downstream of start
SP0104	SP0104	spr0093	SPD_0101							0.43101	3.22029e-05	0.000327005													0.39	0.00116268	0.0165967	hydrolase, haloacid dehalogenase-like family protein	[R] General function prediction only	SP0104
SP0106	SP0106	spr0095	SPD_0103										0.47431	0.00375429	0.0465345													L-serine dehydratase, iron-sulfur-dependent, beta subunit	[E] Amino acid transport and metabolism	SP0106
SP0107	SP0107	spr0096	SPD_0104							1.93681	0.000309529	0.00211805	2.02196	0.000452025	0.0128													LysM domain-containing protein		SP0107
SP0118	SP0118	spr0122	SPD_0127	1.89542	2.13559e-06	5.85691e-05				2.18158	0.000166273	0.0012841	0.50864	0.00265821	0.0356098				2.42	3.08e-12	6.95e-11	0.39	6.65e-09	4.66e-08	1.73	0.00230754	0.0265253	tRNA (5-methylaminomethyl-2-thiouridylate)-methyltransferase	[J] Translation, ribosomal structure and biogenesis	SP0118
SP0119	SP0119	spr0123	SPD_0128							2.56432	0.00017671	0.00134091																MutT/nudix family protein	[F] Nucleotide transport and metabolism	SP0119
SP0127	SP0127	spr0129	SPD_0134							2.56594	4.17632e-05	0.000405185																hypothetical protein SPD_0134	[O] Posttranslational modification, protein turnover, chaperones	SP0127
SP0128	SP0128	spr0130	SPD_0135							5.01074	2.51175e-05	0.000265909																ribosomal-protein-alanine acetyltransferase	[R] General function prediction only	SP0128
SP0138	SP0138		SPD_0141	2.37006	0.000274697	0.00231663																0.48	3.21e-10	3.76e-09				hypothetical protein SPD_0141		SP0138
SP0139	SP0139	spr0138	SPD_0142	4.05527	4.95087e-07	1.87434e-05	2.6927	4.10029e-05	0.000717653							0.63	5.93e-05	0.000155342				0.44	7.27e-12	1.56e-10				hypothetical protein SPD_0142		SP0139
SP0150	SP0150	spr0148	SPD_0152	2.03057	6.12057e-05	0.0007251																						hypothetical protein SPD_0152	[E] Amino acid transport and metabolism	SP0150
SP0153	SP0153	spr0151	SPD_0155	10.1962	0.000870581	0.00582003																						hypothetical protein SPD_0155		SP0153
SP0155	SP0155		SPD_0157										2.99392	0.00137577	0.0240795	3.33	1.69e-14	6.41e-13	2.97	2.11e-09	2.24e-08	4.69	1.67e-15	1.66e-13	2.12	0.0162954	0.108938	sensor histidine kinase, putative	[T] Signal transduction mechanisms	SP0155
SP0156	SP0156	spr0154	SPD_0158										2.68183	5.49304e-05	0.00415919	3.79	1.55e-14	6.04e-13	2.82	3.69e-07	1.99e-06	4.54	5.41e-14	2.62e-12	2.91	0.00114323	0.0163863	DNA-binding response regulator	[T] Signal transduction mechanisms	SP0156
SP0157	SP0157	spr0155	SPD_0159										3.70682	4.4223e-05	0.0037568	2.18	5.72e-09	4.65e-08	2.34	1.42e-09	1.55e-08	2.04	4.13e-08	2.15e-07				hypothetical protein SPD_0159		SP0157	CATGAAAAAGAAACCAATT	downstream of start
SP0158	SP0158	spr0156	SPD_0160							2.70778	3.79141e-05	0.000376224																hypothetical protein SPD_0160	[F] Nucleotide transport and metabolism	SP0158
SP0176	SP0176	spr0162	SPD_0167							0.349112	0.000226678	0.00163801																3,4-dihydroxy-2-butanone 4-phosphate synthase/GTP cyclohydrolase II	[H] Coenzyme transport and metabolism	SP0176
SP0179	SP0179	spr0165	SPD_0170							3.94784	0.000753106	0.00425823																Holliday junction DNA helicase motor protein	[L] Replication, recombination and repair	SP0179
SP0182	SP0182	spr0168	SPD_0173	2.26757	5.44809e-06	0.000116415																						MccC family protein	[V] Defense mechanisms	SP0182
SP0185	SP0185	spr0170	SPD_0175	1.80181	2.79893e-05	0.000402838				2.91145	5.7746e-06	8.82145e-05																magnesium transporter, CorA family protein	[P] Inorganic ion transport and metabolism	SP0185
SP0189	SP0189	spr0173	SPD_0178							6.58897	1.49088e-09	2.36033e-07	5.10234	0.000122365	0.00617675													transcriptional regulator Spx	[P] Inorganic ion transport and metabolism	SP0189
SP0191	SP0191	spr0174	SPD_0179	1.54723	0.000646852	0.00461677				3.07293	3.37228e-07	9.95393e-06	2.43736	0.00996192	0.0908308													hypothetical protein SPD_0179		SP0191
SP0194	SP0194	spr0177	SPD_0182							5.81682	6.17482e-10	1.19483e-07	4.72587	2.53161e-05	0.00284439													hypothetical protein SPD_0182	[S] Function unknown	SP0194
SP0198	SP0198	spr0179	SPD_0184	1.52196	1.5894e-05	0.000250492				2.10346	0.000348511	0.00232096																hypothetical protein SPD_0184		SP0198
SP0200	SP0200	spr0182	SPD_0186							2.32032	4.3591e-05	0.000418257																competence-induced protein Ccs4		SP0200
SP0207	SP0207	spr0186	SPD_0191	1.76561	9.85332e-05	0.00104951	2.0433	2.24454e-06	9.30681e-05																			hypothetical protein SPD_0191		SP0207
SP0208	SP0208	spr0187	SPD_0192							8.40636	1.84094e-07	6.82127e-06										0.37	9.66e-11	1.37e-09	3.34	0.00170325	0.0216512	30S ribosomal protein S10	[J] Translation, ribosomal structure and biogenesis	SP0208
SP0209	SP0209	spr0188	SPD_0193							2.9343	2.23511e-07	7.86351e-06	0.510979	0.00427803	0.0508545							0.45	1.76e-08	1.06e-07	3.1	2.76e-07	4.01e-05	50S ribosomal protein L3	[J] Translation, ribosomal structure and biogenesis	SP0209
SP0210	SP0210	spr0189	SPD_0194							3.15626	3.59778e-06	5.85564e-05										0.51	4.98e-09	3.66e-08	2.83	1.48e-06	0.000122768	50S ribosomal protein L4	[J] Translation, ribosomal structure and biogenesis	SP0210
SP0213	SP0213	spr0192	SPD_0197							3.87053	0.000117562	0.00096573																30S ribosomal protein S19	[J] Translation, ribosomal structure and biogenesis	SP0213
SP0214	SP0214	spr0194	SPD_0198							2.60106	6.09672e-06	9.15297e-05										0.58	1.82e-09	1.51e-08	2.56	0.00132118	0.0180457	50S ribosomal protein L22	[J] Translation, ribosomal structure and biogenesis	SP0214
SP0215	SP0215	spr0195	SPD_0199							2.9997	3.9365e-07	1.06286e-05										0.6	3.26e-07	1.33e-06	2.56	1.27e-07	2.6e-05	30S ribosomal protein S3	[J] Translation, ribosomal structure and biogenesis	SP0215
SP0216	SP0216	spr0196	SPD_0200							3.83993	3.95313e-07	1.05105e-05										0.65	7.16e-08	3.53e-07	2.08	0.000645162	0.0103553	50S ribosomal protein L16	[J] Translation, ribosomal structure and biogenesis	SP0216
SP0217	SP0217	spr0197	SPD_0201							4.54333	0.000673658	0.00387186																50S ribosomal protein L29	[J] Translation, ribosomal structure and biogenesis	SP0217
SP0218	SP0218	spr0198	SPD_0202							3.18998	8.98134e-06	0.000124135																30S ribosomal protein S17	[J] Translation, ribosomal structure and biogenesis	SP0218
SP0219	SP0219	spr0199	SPD_0203							2.44119	7.37733e-06	0.000104879																50S ribosomal protein L14	[J] Translation, ribosomal structure and biogenesis	SP0219
SP0220	SP0220	spr0200	SPD_0204							5.35554	2.74622e-07	8.61718e-06																50S ribosomal protein L24	[J] Translation, ribosomal structure and biogenesis	SP0220
SP0221	SP0221	spr0201	SPD_0205							5.01362	1.43879e-05	0.00017162																50S ribosomal protein L5	[J] Translation, ribosomal structure and biogenesis	SP0221
SP0224	SP0224	spr0203	SPD_0207							4.54305	1.91284e-07	7.01306e-06																30S ribosomal protein S8	[J] Translation, ribosomal structure and biogenesis	SP0224
SP0225	SP0225	spr0204	SPD_0208							3.95658	2.32381e-07	7.93511e-06																50S ribosomal protein L6	[J] Translation, ribosomal structure and biogenesis	SP0225
SP0226	SP0226	spr0205	SPD_0209							5.73584	3.04977e-06	5.08246e-05	1.9528	0.00129658	0.0233989													50S ribosomal protein L18	[J] Translation, ribosomal structure and biogenesis	SP0226
SP0227	SP0227	spr0206	SPD_0210				0.618865	1.51152e-05	0.000373377	2.54083	3.71368e-05	0.000371688	1.54946	0.00983045	0.0903416													30S ribosomal protein S5	[J] Translation, ribosomal structure and biogenesis	SP0227
SP0229	SP0229	spr0208	SPD_0212							2.9373	2.50191e-06	4.3354e-05	2.62687	0.000205363	0.00803686													50S ribosomal protein L15	[J] Translation, ribosomal structure and biogenesis	SP0229
SP0231	SP0231	spr0210	SPD_0214							4.74313	0.000203332	0.00150044																adenylate kinase	[F] Nucleotide transport and metabolism	SP0231
SP0232	SP0232	spr0211	SPD_0215							3.40096	8.1888e-06	0.000114086										0.34	4.52e-11	7.36e-10	2.03	0.0472905	0.226565	translation initiation factor IF-1	[J] Translation, ribosomal structure and biogenesis	SP0232
SP0234	SP0234	spr0213	SPD_0216							5.39731	1.00459e-08	9.99714e-07										0.3	1.14e-10	1.58e-09				30S ribosomal protein S13	[J] Translation, ribosomal structure and biogenesis	SP0234
SP0235	SP0235	spr0214	SPD_0217							3.17657	1.32217e-05	0.000161583										0.47	1.45e-07	6.45e-07				30S ribosomal protein S11	[J] Translation, ribosomal structure and biogenesis	SP0235
SP0236	SP0236	spr0215	SPD_0218							2.61624	1.63953e-05	0.000190349																DNA-directed RNA polymerase subunit alpha	[K] Transcription	SP0236
SP0237	SP0237	spr0216	SPD_0219							3.2358	5.78222e-05	0.000527211																50S ribosomal protein L17	[J] Translation, ribosomal structure and biogenesis	SP0237
SP0238	SP0238	spr0217	SPD_0220							14.352	0.00018159	0.00137495																hypothetical protein SPD_0220	[T] Signal transduction mechanisms	SP0238
SP0244	SP0244									0.20627	0.000624866	0.00364558																hypothetical protein		SP0244
SP0248	SP0248	spr0229	SPD_0232	2.41032	0.000257828	0.00222833																						PTS system, IIA component	[G] Carbohydrate transport and metabolism	SP0248
SP0249	SP0249	spr0230	SPD_0233	2.90843	0.00067288	0.00475384																						PTS system, IIB component	[G] Carbohydrate transport and metabolism	SP0249
SP0254	SP0254	spr0235	SPD_0238							2.34828	0.000160419	0.00124164																leucyl-tRNA synthetase	[J] Translation, ribosomal structure and biogenesis	SP0254
SP0255	SP0255	spr0236	SPD_0239							5.25865	0.000467108	0.00289491																acetyltransferase, GNAT family protein	[J] Translation, ribosomal structure and biogenesis	SP0255
SP0261	SP0261	spr0240	SPD_0243							2.54254	8.15628e-06	0.00011409																undecaprenyl diphosphate synthase	[I] Lipid transport and metabolism	SP0261
SP0264	SP0264	spr0243	SPD_0246										2.13244	0.00209456	0.0306528													prolyl-tRNA synthetase	[J] Translation, ribosomal structure and biogenesis	SP0264
SP0266	SP0266	spr0245	SPD_0248				0.381869	4.2337e-07	2.49932e-05	26.5601	5.34068e-07	1.31926e-05				0.49	2.27e-09	2.15e-08				0.37	4.75e-13	1.7e-11				D-fructose-6-phosphate amidotransferase	[M] Cell wall/membrane/envelope biogenesis	SP0266
SP0267	SP0267	spr0246	SPD_0249	1.53887	0.000268713	0.00229394				9.17516	0.000103003	0.000864481																hypothetical protein SPD_0249	[C] Energy production and conversion	SP0267
SP0269	SP0269									0.103374	0.000168144	0.00129282																hypothetical protein		SP0269
SP0271	SP0271	spr0248	SPD_0251				0.621043	5.85576e-05	0.000902461	6.79644	3.93935e-07	1.05544e-05	2.92462	0.00773319	0.0756593													30S ribosomal protein S12	[J] Translation, ribosomal structure and biogenesis	SP0271
SP0272	SP0272	spr0249	SPD_0252							2.38788	0.000513122	0.0031136																30S ribosomal protein S7	[J] Translation, ribosomal structure and biogenesis	SP0272
SP0275	SP0275	spr0252	SPD_0255							12.3063	0.000865858	0.00475675																hypothetical protein SPD_0255	[L] Replication, recombination and repair	SP0275
SP0281	SP0281	spr0258	SPD_0261							3.15376	0.000203045	0.00150469										0.31	1.02e-10	1.43e-09	0.52	0.000799075	0.0124806	aminopeptidase C	[E] Amino acid transport and metabolism	SP0281
SP0282	SP0282	spr0259	SPD_0262	0.432246	3.42677e-06	8.52531e-05							1.90064	0.000190128	0.00761167	6.67	1.4e-14	5.5e-13	3.82	1.82e-13	5.72e-12	8.07	4.62e-13	1.67e-11	3.1	6.94e-07	7.79e-05	PTS system, mannose/fructose/sorbose family protein, IID component	[G] Carbohydrate transport and metabolism	SP0282
SP0283	SP0283	spr0260	SPD_0263	0.497646	1.11341e-06	3.59074e-05				0.367775	1.28036e-06	2.51948e-05				5.29	4e-15	1.92e-13	2.92	2.1e-06	9.2e-06	5.25	3.37e-11	5.78e-10	3.2	1.08e-06	9.94e-05	PTS system, mannose-specific IIC component	[G] Carbohydrate transport and metabolism	SP0283
SP0285	SP0285	spr0262	SPD_0265							0.463163	0.000311328	0.00212203	2.29305	0.00191054	0.029186	4.67	2.1e-12	4.35e-11	1.96	2.33e-10	3.27e-09	3.55	7.14e-10	7.14e-09				alcohol dehydrogenase	[R] General function prediction only	SP0285	TGGAAAAGGCTTTCTT	-114	-6
SP0286	SP0286	spr0263	SPD_0266							7.06934	0.000140983	0.00111855																Cof family protein	[R] General function prediction only	SP0286
SP0294	SP0294	spr0271	SPD_0274							2.49996	5.02526e-05	0.000467994	1.7614	0.00759384	0.0745052													50S ribosomal protein L13	[J] Translation, ribosomal structure and biogenesis	SP0294
SP0295	SP0295	spr0272	SPD_0275							2.7994	0.000138929	0.00110477																30S ribosomal protein S9	[J] Translation, ribosomal structure and biogenesis	SP0295
SP0303	SP0303	spr0276	SPD_0277	0.195619	8.0334e-06	0.000151245										0.4	1.25e-11	2.14e-10				0.49	2.51e-08	1.42e-07				6-phospho-beta-glucosidase	[G] Carbohydrate transport and metabolism	SP0303	AAGAATGCGTTTTTAT	-59	-25	boxes different in D39 and TIGR4
SP0312	SP0312	spr0284	SPD_0285										0.328528	0.00878695	0.0829402													glycosyl hydrolase, family protein 31	[G] Carbohydrate transport and metabolism	SP0312
SP0313	SP0313	spr0285	SPD_0286							3.88698	7.92946e-05	0.000683622										0.43	7.09e-09	4.91e-08				glutathione peroxidase	[O] Posttranslational modification, protein turnover, chaperones	SP0313	TTGTAAACGGTTTCTA	-102	-73
SP0317	SP0317	spr0287	SPD_0289	0.450943	0.000229061	0.00200962										2.01	6.96e-09	5.51e-08										keto-hydroxyglutarate-aldolase/keto-deoxy-phosphogluconate aldolase	[G] Carbohydrate transport and metabolism	SP0317
SP0320	SP0320	spr0290	SPD_0292	0.48314	0.000813128	0.00550997																						gluconate 5-dehydrogenase	[I] Lipid transport and metabolism	SP0320
SP0333	SP0333	spr0301	SPD_0303	2.84495	3.8299e-05	0.000513059																						transcriptional regulator, putative	[K] Transcription	SP0333
SP0334	SP0334	spr0302	SPD_0304							2.57478	8.23405e-05	0.000704649										0.46	1.32e-10	1.77e-09				S-adenosyl-methyltransferase MraW	[M] Cell wall/membrane/envelope biogenesis	SP0334
SP0338	SP0338	spr0307	SPD_0308	2.51047	0.0002125	0.0018881				2.5281	3.52692e-06	5.76727e-05				0.47	1.07e-08	7.93e-08							0.18	0.0902348	0.354727	ATP-dependent Clp protease, ATP-binding subunit	[O] Posttranslational modification, protein turnover, chaperones	SP0338
SP0340	SP0340	spr0308	SPD_0309							4.32712	7.75199e-07	1.75326e-05										0.49	3.69e-09	2.8e-08	0.57	0.0666105	0.289282	S-ribosylhomocysteinase	[T] Signal transduction mechanisms	SP0340
SP0342	SP0342	spr0310	SPD_0311							3.3911	2.72023e-05	0.000284521				0.54	1.52e-08	1.09e-07	2.06	4.73e-12	1e-10	0.66	2.83e-06	9.2e-06	2.64	0.000865688	0.0132245	glucan 1,6-alpha-glucosidase	[G] Carbohydrate transport and metabolism	SP0342	GGCAAACGCTTGCA	-65	-25
SP0346	SP0346	spr0314	SPD_0315							2.15725	0.000142547	0.00112839																integral membrane regulatory protein Cps2A	[K] Transcription	SP0346
SP0348	SP0348		SPD_0317										2.25431	0.00869318	0.0822781													chain length determinant protein/polysaccharide export protein, MPA1 family protein	[M] Cell wall/membrane/envelope biogenesis	SP0348
SP0366	SP0366	spr0327	SPD_0334	1.55641	0.000261001	0.00223908				3.50607	1.03964e-06	2.19458e-05																oligopeptide ABC transporter, oligopeptide-binding protein AliA	[E] Amino acid transport and metabolism	SP0366
SP0369	SP0369	spr0329	SPD_0336							3.23465	3.8321e-07	1.05096e-05	1.57342	0.00491899	0.0554461													penicillin-binding protein 1A	[M] Cell wall/membrane/envelope biogenesis	SP0369
SP0370	SP0370	spr0330	SPD_0337							4.06931	4.14053e-07	1.09254e-05	2.2865	0.00487246	0.0552794													Holliday junction-specific endonuclease	[R] General function prediction only	SP0370
SP0372	SP0372	spr0332	SPD_0339	0.177201	5.03515e-06	0.000111703	0.27486	5.43224e-06	0.00017519				79.9854	0.000426485	0.0123787													hypothetical protein SPD_0339	[D] Cell cycle control, cell division, chromosome partitioning	SP0372
SP0373	SP0373	spr0333	SPD_0341							2.58065	2.03951e-05	0.000224798																hypothetical protein SPD_0341	[L] Replication, recombination and repair	SP0373
SP0374	SP0374	spr0334	SPD_0342							3.06287	2.06463e-06	3.76498e-05																hypothetical protein SPD_0342		SP0374
SP0375	SP0375	spr0335	SPD_0343							2.79923	2.40928e-07	8.06876e-06	2.93878	0.00049816	0.0133468													6-phosphogluconate dehydrogenase	[G] Carbohydrate transport and metabolism	SP0375
SP0376	SP0376	spr0336	SPD_0344										3.15045	0.00025145	0.00912291													DNA-binding response regulator	[K] Transcription	SP0376
SP0377	SP0377	spr0337	SPD_0345							4.29435	2.32776e-06	4.07417e-05																choline binding protein C	[R] General function prediction only	SP0377
SP0384	SP0384	spr0341	SPD_0349										3.56224	0.00309559	0.0405335													isopentenyl pyrophosphate isomerase	[C] Energy production and conversion	SP0384
SP0385	SP0385	spr0342	SPD_0350							0.366807	0.000167963	0.00129428																hypothetical protein SPD_0350	[S] Function unknown	SP0385
SP0387	SP0387	spr0344	SPD_0352				15.6659	0.000291827	0.00298074													2.18	9.79e-11	1.38e-09	0.53	0.042887	0.210982	DNA-binding response regulator	[K] Transcription	SP0387
SP0390	SP0390	spr0349	SPD_0356										2.9577	0.00188845	0.0289756													choline binding protein G	[E] Amino acid transport and metabolism	SP0390
SP0391	SP0391	spr0351	SPD_0357				2.17095	0.000182922	0.0020753				3.08461	0.000293612	0.00983319													choline binding protein F	[R] General function prediction only	SP0391
SP0402	SP0402	spr0364	SPD_0367							4.42651	9.71085e-07	2.06237e-05																signal peptidase I	[U] Intracellular trafficking, secretion, and vesicular transport	SP0402
SP0403	SP0403	spr0365	SPD_0368	1.53234	4.11461e-05	0.000536749				2.30722	7.48918e-05	0.000657048																ribonuclease HIII	[L] Replication, recombination and repair	SP0403
SP0404	SP0404	spr0366	SPD_0369							2.94424	0.000368588	0.00241314										0.49	2.88e-07	1.19e-06				hypothetical protein SPD_0369		SP0404
SP0405	SP0405	spr0367	SPD_0370							2.12437	4.34743e-05	0.00041829																hypothetical protein SPD_0370	[R] General function prediction only	SP0405
SP0413	SP0413	spr0374	SPD_0377										0.492399	0.00223701	0.0320638													aspartate kinase	[E] Amino acid transport and metabolism	SP0413
SP0416	SP0416	spr0376	SPD_0379							3.6423	2.89161e-06	4.88906e-05	2.49898	0.00526094	0.0583562													transcriptional regulator, MarR family protein	[K] Transcription	SP0416
SP0419	SP0419	spr0379	SPD_0382										2.46163	0.00149416	0.0251409													trans-2-enoyl-ACP reductase II	[R] General function prediction only	SP0419
SP0423	SP0423	spr0383	SPD_0386				2.22162	0.00016932	0.00197238	1.87732	0.000282673	0.001977	3.13202	0.000145119	0.00656426													acetyl-CoA carboxylase biotin carboxyl carrier protein subunit	[I] Lipid transport and metabolism	SP0423
SP0424	SP0424	spr0384	SPD_0387										3.00394	0.000426331	0.012584													(3R)-hydroxymyristoyl-ACP dehydratase	[I] Lipid transport and metabolism	SP0424
SP0426	SP0426	spr0386	SPD_0389	2.02972	0.000902122	0.00599636	2.99606	1.57566e-05	0.000383777				2.54619	4.83802e-05	0.00382973													acetyl-CoA carboxylase subunit beta	[I] Lipid transport and metabolism	SP0426
SP0431	SP0431									0.205799	0.000483663	0.00298159																hypothetical protein		SP0431
SP0433	SP0433	spr0390	SPD_0393										3.08235	0.000262641	0.0091478													transcription antitermination protein NusB	[K] Transcription	SP0433
SP0434	SP0434	spr0391	SPD_0394										5.94543	0.00421588	0.0504602													hypothetical protein SPD_0394	[S] Function unknown	SP0434
SP0435	SP0435	spr0392	SPD_0395							2.64574	5.84565e-06	8.891e-05	2.15238	0.000876099	0.019436													elongation factor P	[J] Translation, ribosomal structure and biogenesis	SP0435
SP0438	SP0438	spr0395	SPD_0398							3.58802	4.80824e-06	7.64707e-05										0.42	3.97e-09	3e-08				aspartyl/glutamyl-tRNA amidotransferase subunit C	[J] Translation, ribosomal structure and biogenesis	SP0438
SP0439	SP0439	spr0396	SPD_0399							2.27255	1.55588e-06	2.96128e-05																peptide chain release factor 3	[J] Translation, ribosomal structure and biogenesis	SP0439
SP0441	SP0441	spr0398	SPD_0401				0.328086	2.84913e-07	1.94579e-05										4.24	4.53e-14	1.82e-12				1.79	0.0255923	0.14931	50S ribosomal protein L28	[J] Translation, ribosomal structure and biogenesis	SP0441
SP0445	SP0445	spr0401	SPD_0404	2.42026	0.000295874	0.00247129																			2.75	0.000148236	0.0032472	acetolactate synthase catalytic subunit	[E] Amino acid transport and metabolism	SP0445	ATGAAATCGGTATCTT	-146	-102
SP0449	SP0449	spr0405	SPD_0408				1.51867	0.000169742	0.00197071				15.6452	0.00198348	0.0299067	1.69	1.56e-09	1.55e-08				2.14	3.46e-11	5.9e-10				hypothetical protein SPD_0408		SP0449
SP0451	SP0451	spr0407	SPD_0410							0.109841	0.000189734	0.00142117																hypothetical protein SPD_0410		SP0451
SP0453	SP0453	spr0409	SPD_0412	1.69262	1.56034e-05	0.000249297	2.02984	0.000997142	0.00763307																			amino acid ABC transporter, amino acid-binding protein/permease protein	[E] Amino acid transport and metabolism	SP0453
SP0459	SP0459	spr0415	SPD_0420	0.394099	4.4818e-07	1.77388e-05				0.535808	6.34528e-05	0.000575537				6.58	2.78e-15	1.39e-13	1.99	2.37e-09	2.5e-08	3.22	1.61e-08	9.85e-08	1.61	0.000214853	0.00422786	formate acetyltransferase	[C] Energy production and conversion	SP0459	TGAAATCGGTTACTT	-70	-13	boxes different in D39 and TIGR4
SP0475	SP0475	spr0422	SPD_0425				2.59579	0.00061781	0.00513564																			hypothetical protein SPD_0425		SP0475
SP0477	SP0477	spr0424	SPD_0427				2.34881	0.000244608	0.00256617																			6-phospho-beta-galactosidase	[G] Carbohydrate transport and metabolism	SP0477
SP0478	SP0478	spr0425	SPD_0428				2.58952	0.000387282	0.00371599																			PTS system, lactose-specific IIBC components	[G] Carbohydrate transport and metabolism	SP0478
SP0492	SP0492	spr0436	SPD_0440										9.94926	0.005871	0.0623436													hypothetical protein SPD_0440	[M] Cell wall/membrane/envelope biogenesis	SP0492
SP0496	SP0496	spr0439	SPD_0443							2.28005	0.000290281	0.00201404																Na/Pi-cotransporter II-related protein	[P] Inorganic ion transport and metabolism	SP0496
SP0501	SP0501	spr0443	SPD_0447							1.96789	0.000188976	0.00142161	3.35186	0.00252598	0.034502							0.66	4.17e-06	1.31e-05	0.43	0.00511316	0.0493328	transcriptional regulator, MerR family protein	[K] Transcription	SP0501
SP0502	SP0502	spr0444	SPD_0448							2.6063	7.0591e-05	0.000632053	3.6475	0.000121218	0.00620886													glutamine synthetase, type I	[E] Amino acid transport and metabolism	SP0502
SP0506	SP0506	spr0447	SPD_0452				2.027	1.28163e-06	6.0323e-05				1.92132	0.00776103	0.0755075	2.82	2.18e-13	5.7e-12	2.06	1.15e-09	1.28e-08	3.01	4.59e-13	1.68e-11	3.07	0.00240301	0.0273519	integrase/recombinase, phage integrase family protein	[L] Replication, recombination and repair	SP0506
SP0515	SP0515	spr0453	SPD_0458	2.33343	4.5156e-06	0.000103473				3.02852	1.11811e-06	2.31808e-05	1.91152	0.00571229	0.0614071				2.16	4.63e-07	2.43e-06	0.62	4.17e-06	1.31e-05				heat-inducible transcription repressor	[K] Transcription	SP0515
SP0516	SP0516	spr0454	SPD_0459	2.14713	5.01461e-08	3.06419e-06				3.27136	4.01896e-08	2.41345e-06	2.24548	0.000912583	0.0196205				2.19	6.31e-08	4.26e-07							heat shock protein GrpE	[O] Posttranslational modification, protein turnover, chaperones	SP0516
SP0517	SP0517	spr0455	SPD_0460	1.56848	1.44124e-05	0.000235674				3.25661	2.2611e-07	7.87543e-06	1.93649	0.00158856	0.0263474				2.14	2.45e-08	1.88e-07							molecular chaperone DnaK	[O] Posttranslational modification, protein turnover, chaperones	SP0517	AATGGAAAAGAATACACTC	downstream of start
SP0518	SP0518									5.11875	7.0298e-06	0.00010076	18.1295	0.00063821	0.0156541													hypothetical protein		SP0518
SP0521	SP0521	spr0458	SPD_0463							2.55314	2.91247e-05	0.00030281																Hit-like protein involved in cell-cycle regulation, putative	[F] Nucleotide transport and metabolism	SP0521
SP0545	SP0545	spr0472	SPD_0473	0.373985	9.67681e-06	0.000172843				0.257742	0.000128524	0.00103622				1.63	5.96e-06	2.02e-05				1.63	4.4e-07	1.73e-06	0.24	7.59e-05	0.00213126	immunity protein BlpY		SP0545
SP0546	SP0546	spr0473	SPD_0474	0.302908	5.1646e-05	0.000642439				0.13432	2.87705e-06	4.88818e-05													0.11	0.00147921	0.0195896	hypothetical protein SPD_0474		SP0546
SP0547	SP0547	spr0474	SPD_0475	0.371883	0.000296828	0.00246742				0.171987	9.63959e-07	2.0598e-05				1.69	6.43e-08	3.77e-07				2.1	6.21e-09	4.4e-08	0.1	0.000127357	0.00289924	CAAX amino terminal protease family protein		SP0547
SP0549	SP0549	spr0475	SPD_0476	1.69793	3.43091e-06	8.47509e-05				4.26573	5.09554e-06	7.92311e-05				0.64	4.45e-08	2.78e-07				0.49	1.82e-09	1.51e-08				hypothetical protein SPD_0476	[M] Cell wall/membrane/envelope biogenesis	SP0549
SP0552	SP0552	spr0477	SPD_0478							8.4167	1.14962e-05	0.000146136																hypothetical protein SPD_0478	[S] Function unknown	SP0552
SP0554	SP0554	spr0479	SPD_0480							2.7065	0.000972647	0.00518001																hypothetical protein SPD_0480	[K] Transcription	SP0554
SP0556	SP0556	spr0481	SPD_0482							3.57029	4.63696e-05	0.000440069																translation initiation factor IF-2	[J] Translation, ribosomal structure and biogenesis	SP0556
SP0557	SP0557	spr0482	SPD_0483				0.378033	6.40115e-05	0.000961001																			ribosome-binding factor A	[J] Translation, ribosomal structure and biogenesis	SP0557
SP0564	SP0564	spr0488	SPD_0490				0.573234	0.000220278	0.00236798	23.231	9.13635e-06	0.000125283																hypothetical protein SPD_0490		SP0564
SP0579	SP0579	spr0507	SPD_0504							0.358559	0.000325223	0.0022124																phenylalanyl-tRNA synthetase subunit alpha	[J] Translation, ribosomal structure and biogenesis	SP0579
SP0580	SP0580	spr0508	SPD_0505							0.3175	0.000190525	0.00142403																acetyltransferase, GNAT family protein	[R] General function prediction only	SP0580
SP0581	SP0581	spr0509	SPD_0506				2.03837	0.000409586	0.00380423	0.384512	0.000914464	0.00494577																phenylalanyl-tRNA synthetase subunit beta	[J] Translation, ribosomal structure and biogenesis	SP0581
SP0586	SP0586	spr0515	SPD_0511										0.455563	0.00182047	0.0286909							1.8	9.31e-08	4.44e-07	3.17	0.000135748	0.00303082	5,10-methylenetetrahydrofolate reductase	[E] Amino acid transport and metabolism	SP0586
SP0591	SP0591	spr0519	SPD_0515							0.477	9.50391e-05	0.000801504																cysteinyl-tRNA synthetase	[J] Translation, ribosomal structure and biogenesis	SP0591
SP0592	SP0592	spr0520	SPD_0516				1.63561	2.27664e-05	0.000492517				2.59462	0.000474073	0.0129													hypothetical protein SPD_0516	[S] Function unknown	SP0592
SP0599	SP0599	spr0524	SPD_0521							5.07384	2.98176e-06	4.99301e-05																ABC transporter, transmembrane protein Vexp1	[M] Cell wall/membrane/envelope biogenesis	SP0599
SP0600	SP0600	spr0525	SPD_0522							3.3274	0.000958987	0.00512293																ABC transporter, ATP-binding protein Vexp2	[V] Defense mechanisms	SP0600
SP0601	SP0601	spr0526	SPD_0523	2.134	3.00313e-05	0.000426935	2.09484	6.75328e-05	0.000992475	5.15618	1.18641e-06	2.38859e-05																ABC transporter, transmembrane protein Vexp3	[M] Cell wall/membrane/envelope biogenesis	SP0601
SP0604	SP0604	spr0529	SPD_0525							0.402708	0.000616471	0.00361476																sensor histidine kinase VncS	[T] Signal transduction mechanisms	SP0604
SP0605	SP0605	spr0530	SPD_0526							2.8013	8.28074e-08	4.00581e-06										0.44	7.81e-10	7.62e-09				fructose-bisphosphate aldolase	[G] Carbohydrate transport and metabolism	SP0605	GAGAAAGGGTTTACAT	-130	-74	unclear promoter
SP0606	SP0606	spr0531	SPD_0527	4.89252	2.01065e-09	3.33481e-07				3.03424	4.36275e-05	0.000417457				0.33	1.63e-13	4.5e-12	1.79	7.23e-08	4.75e-07	0.46	9.17e-12	1.88e-10	2.56	0.0162925	0.109128	oxidoreductase, putative	[P] Inorganic ion transport and metabolism	SP0606
SP0617	SP0617	spr0542	SPD_0537							0.461779	0.000244487	0.00174856																hypothetical protein SPD_0537	[O] Posttranslational modification, protein turnover, chaperones	SP0617
SP0619	SP0619	spr0544	SPD_0539							0.36539	6.06076e-06	9.13837e-05																Ser/Thr protein phosphatase family protein	[R] General function prediction only	SP0619
SP0620	SP0620	spr0545	SPD_0540							0.27764	1.29607e-07	5.31085e-06	0.394866	0.000272264	0.00938908													amino acid ABC transporter, amino acid-binding protein, putative	[E] Amino acid transport and metabolism	SP0620
SP0623	SP0623	spr0547	SPD_0542	0.642752	2.32019e-05	0.000345352							2.35069	0.00219372	0.0317043													dipeptidase PepV	[E] Amino acid transport and metabolism	SP0623
SP0624	SP0624	spr0548	SPD_0543							71.3465	4.61927e-05	0.000439588																hypothetical protein SPD_0543	[L] Replication, recombination and repair	SP0624
SP0626	SP0626	spr0551	SPD_0546	0.612233	0.000640155	0.00457836				0.227468	0.000434282	0.00274022				1.68	2.89e-06	1.07e-05				1.55	2.67e-07	1.11e-06	0.5	0.00592599	0.054032	branched-chain amino acid transport system II carrier protein	[E] Amino acid transport and metabolism	SP0626
SP0629	SP0629	spr0554	SPD_0549							7.66656	0.000310796	0.00212256																hypothetical protein SPD_0549	[M] Cell wall/membrane/envelope biogenesis	SP0629
SP0630	SP0630	spr0555	SPD_0550							8.3356	5.76158e-07	1.39358e-05										0.43	2.24e-10	2.75e-09				50S ribosomal protein L11	[J] Translation, ribosomal structure and biogenesis	SP0630
SP0631	SP0631	spr0556	SPD_0551				0.474122	1.1952e-07	1.15635e-05	3.34553	2.29156e-06	4.05152e-05	4.0699	0.000385205	0.0115661				4.03	7.33e-13	1.86e-11							50S ribosomal protein L1	[J] Translation, ribosomal structure and biogenesis	SP0631
SP0637	SP0637	spr0558	SPD_0555	0.26209	4.58024e-06	0.000103591				0.216102	1.60529e-05	0.000188892	0.520572	0.000279178	0.00953309													hypothetical protein SPD_0555	[R] General function prediction only	SP0637
SP0641	SP0641	spr0561	SPD_0558							5.495	1.80524e-05	0.000204809	3.15853	0.00199199	0.0299055													cell wall-associated serine protease PrtA		SP0641
SP0645	SP0645	spr0562	SPD_0559	0.359145	3.98647e-06	9.4455e-05										4.97	2.89e-15	1.43e-13	3.17	1.27e-14	5.54e-13	3.82	8.23e-14	3.72e-12				PTS system IIA component, putative	[G] Carbohydrate transport and metabolism	SP0645	TTGACAACGGTTTCAT	-45	-15
SP0646	SP0646	spr0563	SPD_0560	0.31284	1.67906e-06	4.99843e-05							15.4647	0.00454932	0.0533511	5.43	6.66e-16	4.27e-14	2.66	2.85e-11	5e-10	4.29	7.24e-13	2.38e-11				PTS system, IIB component, putative	[G] Carbohydrate transport and metabolism	SP0646
SP0647	SP0647	spr0564	SPD_0561	0.248243	3.72014e-09	5.1829e-07										9.07	3.33e-16	2.35e-14	3.51	4.84e-13	1.3e-11	10.26	3.3e-14	1.71e-12	3.15	0.000158054	0.00339815	PTS system, IIC component, putative	[G] Carbohydrate transport and metabolism	SP0647
SP0648	SP0648	spr0565	SPD_0562	0.193644	1.66349e-11	6.43771e-09				0.209052	9.80769e-08	4.37951e-06	2.081	0.00156748	0.0261221	10.52	4.88e-15	2.17e-13	2.64	6.98e-10	8.38e-09	12.39	1.1e-13	4.68e-12	2.46	8.35e-05	0.0022907	beta-galactosidase precursor, putative	[G] Carbohydrate transport and metabolism	SP0648
SP0652	SP0652	spr0571	SPD_0567							0.493473	0.00017116	0.00131022	0.3161	0.000234885	0.00870322													hypothetical protein SPD_0567		SP0652
SP0655	SP0655	spr0573	SPD_0569							0.250155	4.71054e-07	1.18035e-05																sodium/hydrogen exchanger family protein	[P] Inorganic ion transport and metabolism	SP0655
SP0663	SP0663	spr0580	SPD_0576							2.12013	0.000301414	0.00206659	2.09414	0.00104346	0.0210079													hypothetical protein SPD_0576	[S] Function unknown	SP0663
SP0664	SP0664	spr0581	SPD_0577	0.660541	3.94745e-05	0.00052477				2.35398	0.000431452	0.00273227	4.07985	9.00412e-05	0.00531548													zinc metalloprotease ZmpB	[R] General function prediction only	SP0664
SP0669	SP0669	spr0585	SPD_0581							6.87993	1.15024e-06	2.35664e-05																thymidylate synthase	[F] Nucleotide transport and metabolism	SP0669
SP0670	SP0670	spr0586	SPD_0582							2.56918	0.000405645	0.00261157										0.41	3.17e-11	5.46e-10				hypothetical protein SPD_0582		SP0670
SP0675	SP0675	spr0592	SPD_0587										4.91906	0.00714693	0.071326													oxidoreductase, short chain dehydrogenase/reductase family protein	[R] General function prediction only	SP0675
SP0676	SP0676	spr0593	SPD_0588							3.57846	0.000358148	0.00237605																transcriptional regulator, putative	[K] Transcription	SP0676
SP0678	SP0678	spr0595	SPD_0590							4.81255	3.06303e-07	9.11841e-06																rhodanese-like domain-containing protein	[P] Inorganic ion transport and metabolism	SP0678
SP0681	SP0681	spr0598	SPD_0593							0.000138615	1.2153e-05	0.000152812																elongation factor Tu family protein	[T] Signal transduction mechanisms	SP0681
SP0686	SP0686	spr0601	SPD_0596	0.457297	0.000139776	0.00134859							2.34784	0.00015184	0.00669442	75.34	1.11e-16	1.1e-14	33.42	0	0	45.57	3.33e-16	5.27e-14	56.75	2.71e-06	0.000196705	hypothetical protein SPD_0596	[S] Function unknown	SP0686
SP0687	SP0687	spr0602	SPD_0597	0.391307	4.09708e-05	0.000536471							4.39281	2.04841e-06	0.0011891	106.35	1.11e-16	8.73e-15	56.92	0	0	57.5	1.67e-15	1.71e-13	90.84	5.17e-06	0.000305014	ABC transporter, ATP-binding protein	[V] Defense mechanisms	SP0687
SP0701	SP0701	spr0613	SPD_0608	2.00863	0.000139131	0.00134984				32.4205	4.30563e-08	2.49942e-06							2.32	4e-08	2.87e-07	0.24	1.23e-07	5.66e-07				orotidine 5'-phosphate decarboxylase	[F] Nucleotide transport and metabolism	SP0701
SP0702	SP0702	spr0614	SPD_0609	2.6733	5.64274e-05	0.000687191				24.1803	1.04058e-11	1.20811e-08				1.65	3.52e-08	2.26e-07	3.64	1.73e-10	2.53e-09	0.23	2.97e-08	1.62e-07	3.34	0.00147966	0.0195215	orotate phosphoribosyltransferase	[F] Nucleotide transport and metabolism	SP0702
SP0704	SP0704	spr0616	SPD_0611										4.73018	0.00016412	0.00688712	37.58	0	0	29.71	0	0	18.25	0	0				hypothetical protein SPD_0611		SP0704
SP0705	SP0705	spr0617	SPD_0612										4.22438	6.94212e-05	0.00474106	42.14	1.11e-16	9.37e-15	30.31	0	0	24.77	2.11e-15	1.99e-13	89.64	6.58e-05	0.00197575	hypothetical protein SPD_0612		SP0705
SP0706	SP0706	spr0618	SPD_0613										10.2581	0.00180258	0.0289327	41.94	0	0	27.28	0	0	27.45	0	0				hypothetical protein SPD_0613		SP0706
SP0707	SP0707	spr0619	SPD_0614										14.8865	4.35606e-05	0.00379304	41.71	0	0	25.41	0	0	27.43	0	0				ABC transporter, ATP-binding protein	[V] Defense mechanisms	SP0707
SP0713	SP0713	spr0626	SPD_0620							4.34873	2.66642e-07	8.52032e-06	3.42451	0.00244271	0.0344452													lysyl-tRNA synthetase	[J] Translation, ribosomal structure and biogenesis	SP0713
SP0715	SP0715	spr0627	SPD_0621	0.319001	1.05766e-08	9.44572e-07				0.236834	1.51207e-08	1.3504e-06	1.89716	0.000312861	0.0101841	13.45	1.11e-16	8.93e-15	5.83	8.33e-15	3.84e-13	9.38	1.62e-13	6.65e-12	4.28	1.38e-07	2.53e-05	lactate oxidase	[C] Energy production and conversion	SP0715	AAGCAAACGCTTACTT	-26	27
SP0717	SP0717	spr0629	SPD_0623							0.23752	1.15867e-06	2.3463e-05	0.387098	0.000588844	0.0148619													hydroxyethylthiazole kinase	[H] Coenzyme transport and metabolism	SP0717
SP0721	SP0721	spr0633	SPD_0627				2.22637	6.88084e-05	0.00100697																			hypothetical protein SPD_0627		SP0721
SP0722	SP0722	spr0634	SPD_0628				2.52655	1.74905e-05	0.00040613							2.13	2.3e-10	2.93e-09	0.63	8.02e-08	5.17e-07	1.65	7.59e-09	5.24e-08				transcriptional activator TenA, TENA/THI-4 family protein	[K] Transcription	SP0722
SP0723	SP0723	spr0635	SPD_0629				2.08562	0.000178993	0.00204404																			hypothetical protein SPD_0629	[S] Function unknown	SP0723
SP0724	SP0724	spr0636	SPD_0630				2.44988	4.11599e-05	0.000713233							2.41	5.68e-09	4.64e-08				1.59	3.07e-08	1.67e-07				hydroxyethylthiazole kinase, putative	[H] Coenzyme transport and metabolism	SP0724
SP0729	SP0729	spr0641	SPD_0635							0.347025	8.42134e-05	0.00071891	0.295041	0.00987521	0.0905141													cation-transporting ATPase, E1-E2 family protein	[P] Inorganic ion transport and metabolism	SP0729
SP0730	SP0730	spr0642	SPD_0636							171.914	2.536e-07	8.25504e-06																pyruvate oxidase	[E] Amino acid transport and metabolism	SP0730
SP0742	SP0742	spr0652	SPD_0646										0.240405	1.34505e-05	0.00187392	0.43	9.76e-13	2.19e-11	0.42	5.48e-12	1.14e-10	0.55	5.67e-09	4.04e-08				hypothetical protein SPD_0646	[S] Function unknown	SP0742
SP0745	SP0745	spr0655	SPD_0649							29.9509	1.47299e-08	1.35011e-06	38.804	4.77402e-05	0.00386696													uracil phosphoribosyltransferase	[F] Nucleotide transport and metabolism	SP0745
SP0748	SP0748	spr0657	SPD_0651							4.93104	0.000133076	0.00106553										0.47	8.93e-11	1.3e-09				hypothetical protein SPD_0651	[S] Function unknown	SP0748
SP0749	SP0749	spr0659	SPD_0652							22.149	5.12144e-06	7.92798e-05																branched-chain amino acid ABC transporter, amino acid-binding protein	[E] Amino acid transport and metabolism	SP0749
SP0750	SP0750	spr0660	SPD_0653							64.3564	9.43262e-07	2.02801e-05																branched-chain amino acid ABC transporter, permease protein	[E] Amino acid transport and metabolism	SP0750
SP0753	SP0753	spr0663	SPD_0656							4.1882	0.000867735	0.00475208																branched-chain amino acid ABC transporter, ATP-binding protein	[E] Amino acid transport and metabolism	SP0753
SP0756	SP0756	spr0666	SPD_0659							1.91093	0.000462618	0.00287219	3.03234	0.000609316	0.015268													cell division ATP-binding protein FtsE	[D] Cell cycle control, cell division, chromosome partitioning	SP0756
SP0757	SP0757	spr0667	SPD_0660										2.38423	0.000527306	0.0139137													cell division ABC transporter, permease protein FtsX	[D] Cell cycle control, cell division, chromosome partitioning	SP0757
SP0758	SP0758	spr0668	SPD_0661				0.136901	4.38538e-13	2.18204e-10				0.120951	2.47614e-05	0.00287479				6.59	1.11e-16	1.07e-14				21.68	0.000300462	0.00542233	PTS system, IIABC components	[G] Carbohydrate transport and metabolism	SP0758	ACGAAAACGTTTGCAC	-70	27
SP0760	SP0760	spr0669	SPD_0662				0.298573	2.54503e-06	0.000101889	0.196301	4.9149e-06	7.71108e-05	0.0876815	0.000179115	0.0073395				2.23	1.08e-10	1.67e-09				3.31	0.000371057	0.00662765	hypothetical protein SPD_0662	[R] General function prediction only	SP0760
SP0761	SP0761	spr0670	SPD_0663							34.6437	2.90489e-07	8.95373e-06	17.5103	0.00147351	0.0250353													ATP-dependent RNA helicase, DEAD/DEAH box family protein	[J] Translation, ribosomal structure and biogenesis	SP0761
SP0766	SP0766	spr0674	SPD_0667	0.532747	1.78042e-06	5.16767e-05				2.57027	7.44477e-06	0.000105407	4.47082	0.000766838	0.0176881	3.74	1.4e-11	2.38e-10	3.03	7.06e-13	1.81e-11				2.18	0.0201725	0.127054	superoxide dismutase, manganese-dependent	[P] Inorganic ion transport and metabolism	SP0766	AATGTTTGCGTTATCATTT	-39	-3
SP0767	SP0767	spr0675	SPD_0668							13.7729	1.29981e-05	0.00016054																hypothetical protein SPD_0668	[S] Function unknown	SP0767
SP0771	SP0771	spr0679	SPD_0672							3.0912	0.000133622	0.00106744																peptidyl-prolyl cis-trans isomerase, cyclophilin-type	[O] Posttranslational modification, protein turnover, chaperones	SP0771
SP0776	SP0776	spr0683	SPD_0675				0.265696	1.9217e-07	1.59364e-05										4.73	2.61e-13	7.53e-12				1.64	0.0629278	0.278498	hypothetical protein SPD_0675	[R] General function prediction only	SP0776
SP0777	SP0777	spr0684	SPD_0676							3.54359	8.4455e-08	4.02954e-06										0.4	1.34e-11	2.55e-10				hypothetical protein SPD_0676	[R] General function prediction only	SP0777
SP0778	SP0778	spr0686	SPD_0678										0.363166	0.00013639	0.00659785													16S rRNA-processing protein	[J] Translation, ribosomal structure and biogenesis	SP0778
SP0781	SP0781	spr0689	SPD_0681							9.93317	0.000227097	0.00163764																hypothetical protein SPD_0681		SP0781
SP0785	SP0785	spr0693	SPD_0686							2.64244	0.000711172	0.0040408																hypothetical protein SPD_0686	[M] Cell wall/membrane/envelope biogenesis	SP0785
SP0787	SP0787	spr0695	SPD_0688										3.11571	0.000726174	0.0170896	1.71	3.3e-09	2.95e-08				2.44	6.76e-12	1.5e-10				hypothetical protein SPD_0688	[V] Defense mechanisms	SP0787
SP0794	SP0794	spr0702	SPD_0696							11.234	0.000234296	0.00168606	18.7228	0.00674572	0.0683004													MutT/nudix family protein	[F] Nucleotide transport and metabolism	SP0794
SP0798	SP0798	spr0707	SPD_0701							5.80392	3.92488e-07	1.068e-05																DNA-binding response regulator CiaR	[K] Transcription	SP0798
SP0799	SP0799	spr0708	SPD_0702										4.08094	0.0036976	0.0461604													sensor histidine kinase CiaH	[T] Signal transduction mechanisms	SP0799
SP0802	SP0802	spr0711	SPD_0705							4.31515	9.15814e-07	2.00615e-05																bifunctional ATP-dependent DNA helicase/DNA polymerase III subunit epsilon	[K] Transcription	SP0802
SP0816	SP0816	spr0720	SPD_0714	0.477481	5.72185e-05	0.000691986																0.42	1.75e-11	3.28e-10	0.54	0.0339705	0.180365	hypothetical protein SPD_0714		SP0816	TGAAATCGAAACCAT	downstream of start
SP0820	SP0820	spr0725	SPD_0717										5.39626	0.000563407	0.014429													ATP-dependent Clp protease ATP-binding subunit ClpE	[O] Posttranslational modification, protein turnover, chaperones	SP0820
SP0829	SP0829	spr0732	SPD_0724	0.547696	4.48499e-06	0.000104142				0.477656	5.01223e-06	7.82852e-05	0.407787	1.74187e-05	0.00224701													phosphopentomutase	[G] Carbohydrate transport and metabolism	SP0829
SP0830	SP0830	spr0733	SPD_0725	0.638917	2.74872e-05	0.000397253							3.04699	0.00725093	0.0721571													hypothetical protein	[S] Function unknown	SP0830
SP0831	SP0831	spr0734	SPD_0726	0.644743	2.43859e-05	0.000359899							4.66034	0.00132181	0.0234891													purine nucleoside phosphorylase	[F] Nucleotide transport and metabolism	SP0831
SP0832	SP0832	spr0735	SPD_0727	0.435543	0.000286672	0.00240598																						hypothetical protein SPD_0727		SP0832
SP0833	SP0833	spr0735	SPD_0727	0.632537	1.53767e-05	0.000249102							4.76402	7.50723e-05	0.00484216	1.87	9.74e-10	1.02e-08				2.4	1.84e-11	3.37e-10	0.57	0.0364418	0.191155	hypothetical protein SPD_0727		SP0833
SP0834	SP0834	spr0737	SPD_0729	0.587886	1.07445e-06	3.53048e-05							6.94595	0.00191054	0.0290585	1.95	1.08e-10	1.53e-09				2.13	1.03e-10	1.44e-09				hemolysin-related protein		SP0834
SP0837	SP0837	spr0739	SPD_0731							20.1075	3.00064e-07	9.00967e-06				0.61	6.62e-08	3.85e-07				0.15	6.31e-13	2.11e-11				topology modulation protein	[F] Nucleotide transport and metabolism	SP0837
SP0838	SP0838	spr0740	SPD_0732				0.428034	6.49332e-07	3.64778e-05	2.24253	0.000523279	0.0031642							3.33	8.22e-15	3.89e-13	0.64	2.69e-05	7.39e-05				30S ribosomal protein S20	[J] Translation, ribosomal structure and biogenesis	SP0838
SP0843	SP0843	spr0745	SPD_0737							4.64852	1.08457e-07	4.66365e-06	3.70748	0.00662046	0.0678208													deoxyribose-phosphate aldolase	[F] Nucleotide transport and metabolism	SP0843
SP0844	SP0844	spr0746	SPD_0738							7.8902	4.89129e-06	7.70877e-05	12.7412	0.000980105	0.0208153													cytidine deaminase	[F] Nucleotide transport and metabolism	SP0844
SP0845	SP0845	spr0747	SPD_0739	0.588918	1.73689e-05	0.000268871							0.495139	0.000127775	0.00635769													membrane lipoprotein TmpC precursor	[R] General function prediction only	SP0845
SP0847	SP0847	spr0749	SPD_0741										2.3602	0.00114829	0.0220966													sugar ABC transporter, permease protein, putative	[R] General function prediction only	SP0847
SP0852	SP0852	spr0756	SPD_0746							3.68715	2.93389e-06	4.93659e-05																DNA topoisomerase IV subunit B	[L] Replication, recombination and repair	SP0852
SP0855	SP0855	spr0757	SPD_0748							2.16444	0.000473123	0.00292697	8.93896	0.00338872	0.0432341													DNA topoisomerase IV subunit A	[L] Replication, recombination and repair	SP0855
SP0858	SP0858	spr0760	SPD_0751				1.52375	3.22648e-05	0.000604184	5.51996	2.50767e-05	0.000266287	5.65576	0.00375267	0.0466805													hypothetical protein SPD_0751	[S] Function unknown	SP0858
SP0864	SP0864	spr0768	SPD_0759										10.7208	0.00800274	0.0769987													hypothetical protein SPD_0759	[T] Signal transduction mechanisms	SP0864
SP0865	SP0865	spr0769	SPD_0760										7.00266	0.00357296	0.0447648													DNA polymerase III subunits gamma and tau	[L] Replication, recombination and repair	SP0865
SP0868	SP0868	spr0772	SPD_0763										2.29861	0.00123412	0.0234888							2.43	2.2e-10	2.71e-09	0.54	0.00156771	0.0204508	hypothetical protein SPD_0763	[O] Posttranslational modification, protein turnover, chaperones	SP0868
SP0869	SP0869	spr0773	SPD_0764										8.5862	0.000104042	0.00575205							3.3	3.06e-12	8.4e-11	0.33	0.00390453	0.0396486	cysteine desulfurases, SufS subfamily protein	[E] Amino acid transport and metabolism	SP0869
SP0870	SP0870	spr0774	SPD_0765										7.24917	1.12028e-05	0.00185806				0.62	4.76e-07	2.49e-06	3.07	3.86e-12	9.96e-11	0.34	0.00125619	0.0173624	SUF system FeS assembly protein, NifU family protein	[C] Energy production and conversion	SP0870
SP0871	SP0871	spr0775	SPD_0766				1.5657	2.32159e-05	0.00049608	0.46603	0.000112516	0.000930864	2.41208	0.000558125	0.0143996				0.57	2.8e-07	1.56e-06	2.93	3.17e-10	3.72e-09	0.47	0.000123484	0.00286729	FeS assembly protein SufB	[O] Posttranslational modification, protein turnover, chaperones	SP0871
SP0872	SP0872	spr0776	SPD_0767							3.66855	0.000122246	0.00099949																D-alanyl-D-alanine carboxypeptidase	[M] Cell wall/membrane/envelope biogenesis	SP0872
SP0874	SP0874			0.379086	0.000123449	0.0012285																						hypothetical protein		SP0874
SP0875	SP0875	spr0778	SPD_0771				0.443676	2.66788e-07	1.93588e-05										2.75	2.55e-12	5.92e-11							lactose phosphotransferase system repressor	[G] Carbohydrate transport and metabolism	SP0875	AGTGTAAACGATAACAGGA	-19	18
SP0877	SP0877	spr0780	SPD_0773							0.231074	2.37659e-06	4.13883e-05	0.205654	6.0334e-06	0.00175119	2.04	9.28e-12	1.68e-10	2.87	8.71e-12	1.72e-10	1.82	1.23e-09	1.11e-08	1.75	7.07e-05	0.0020193	PTS system, fructose specific IIABC components	[G] Carbohydrate transport and metabolism	SP0877
SP0878	SP0878	spr0781	SPD_0774							0.360961	4.84087e-07	1.20434e-05	0.481511	0.000375414	0.0114699													SpoE family protein	[D] Cell cycle control, cell division, chromosome partitioning	SP0878
SP0879	SP0879	spr0782	SPD_0775							3.08433	9.80432e-05	0.000824842				2.4	1.07e-08	7.94e-08	1.77	2.44e-08	1.88e-07	1.75	1.25e-07	5.72e-07				hypothetical protein SPD_0775		SP0879
SP0892	SP0892	spr0792	SPD_0784	0.00100104	2.24618e-07	9.5408e-06	0.000701215	3.01915e-07	1.98409e-05																			type I restriction-modification system, R subunit, putative	[V] Defense mechanisms	SP0892
SP0896	SP0896	spr0796	SPD_0789							2.04136	1.73691e-05	0.00020032				0.66	2.84e-06	1.06e-05	0.49	5.54e-12	1.14e-10	0.42	8.77e-11	1.29e-09	0.54	0.00043941	0.00757656	6-phosphofructokinase	[G] Carbohydrate transport and metabolism	SP0896
SP0904	SP0904	spr0804	SPD_0797	0.644891	5.98997e-05	0.000716944							13.5147	0.00240669	0.0342143							2.66	5.92e-12	1.35e-10	0.21	0.0154455	0.104867	hypothetical protein SPD_0797	[S] Function unknown	SP0904
SP0907	SP0907	spr0807	SPD_0801	0.561649	0.000667089	0.00473212				0.198529	4.97971e-05	0.000464995																hypothetical protein SPD_0801	[M] Cell wall/membrane/envelope biogenesis	SP0907
SP0908	SP0908	spr0808	SPD_0802	0.666267	6.99969e-05	0.000809964				0.401135	2.25838e-05	0.00024581										1.67	9.26e-09	6.15e-08	0.5	2.82e-05	0.0009543	S1 RNA-binding domain-containing protein	[K] Transcription	SP0908
SP0909	SP0909	spr0809		0.603544	8.61985e-05	0.000956144							18.7235	0.000998992	0.0210878													hypothetical protein	[S] Function unknown	SP0909
SP0917	SP0917	spr0818	SPD_0810							2.42023	7.50355e-05	0.000656655	4.67134	0.000654253	0.0159354													pilin gene inverting-related protein	[L] Replication, recombination and repair	SP0917
SP0925	SP0925	spr0826	SPD_0817	0.478319	0.000180655	0.00166022				0.156713	3.84211e-08	2.38966e-06	0.340425	0.00104019	0.0210639													hypothetical protein SPD_0817		SP0925
SP0926	SP0926	spr0827								0.115009	7.30575e-05	0.000647479																hypothetical protein		SP0926
SP0937	SP0937	spr0837	SPD_0827							16.9124	0.000343181	0.00230308																DNA replication intiation control protein YabA	[S] Function unknown	SP0937
SP0938	SP0938	spr0838	SPD_0828							19.502	0.000438189	0.00275489																hypothetical protein SPD_0828	[R] General function prediction only	SP0938
SP0944	SP0944	spr0845	SPD_0834							4.14024	4.67013e-07	1.1787e-05	2.98485	0.00153787	0.0257519													uridylate kinase	[F] Nucleotide transport and metabolism	SP0944
SP0945	SP0945	spr0846	SPD_0835							2.80388	2.19228e-05	0.000239364	8.82932	0.00312167	0.04057													ribosome recycling factor	[J] Translation, ribosomal structure and biogenesis	SP0945
SP0946	SP0946	spr0847	SPD_0836							2.78352	0.000216663	0.00157544																hypothetical protein SPD_0836	[S] Function unknown	SP0946
SP0948	SP0948	spr0849	SPD_0838							3.16586	1.93499e-05	0.000214636																PhoH family protein	[T] Signal transduction mechanisms	SP0948
SP0950	SP0950	spr0850	SPD_0839				1.50703	0.000152342	0.00183601	20.489	0.000380202	0.0024706	37.1036	0.00089511	0.0194854													acetyltransferase, GNAT family protein		SP0950
SP0959	SP0959	spr0861	SPD_0847							10.1343	3.55508e-08	2.33629e-06	3.42403	0.00394368	0.0480274							0.49	9.51e-08	4.52e-07	1.95	0.0810972	0.329978	translation initiation factor IF-3	[J] Translation, ribosomal structure and biogenesis	SP0959
SP0961	SP0961	spr0863	SPD_0849				0.612617	0.000240293	0.00253618	8.70279	2.34367e-07	7.92525e-06							2.1	4.74e-12	1e-10	0.63	3.95e-06	1.24e-05				50S ribosomal protein L20	[J] Translation, ribosomal structure and biogenesis	SP0961
SP0962	SP0962	spr0864	SPD_0850							9.55367	2.29379e-06	4.03498e-05							1.7	3.97e-09	3.8e-08	0.46	1.41e-09	1.24e-08				lactoylglutathione lyase	[E] Amino acid transport and metabolism	SP0962
SP0963	SP0963	spr0865	SPD_0851							48.9798	3.49737e-10	9.37026e-08							1.82	7.93e-10	9.33e-09	0.22	1.24e-07	5.7e-07				dihydroorotate dehydrogenase electron transfer subunit	[C] Energy production and conversion	SP0963
SP0964	SP0964	spr0866	SPD_0852							14.1522	2.27282e-07	7.83785e-06	27.3329	0.000431608	0.0124239				1.54	1.04e-07	6.48e-07	0.39	4.5e-06	1.4e-05				dihydroorotate dehydrogenase 1B	[F] Nucleotide transport and metabolism	SP0964
SP0965	SP0965	spr0867	SPD_0853							58.1258	5.70213e-08	3.00917e-06	213.433	0.0014703	0.0251032													endo-beta-N-acetylglucosaminidase precursor, putative	[R] General function prediction only	SP0965
SP0967	SP0967	spr0869	SPD_0855							11.6486	1.05561e-05	0.000140331																putative metalloprotease	[R] General function prediction only	SP0967
SP0968	SP0968	spr0870	SPD_0856										0.160838	0.000329459	0.0106251													diacylglycerol kinase	[M] Cell wall/membrane/envelope biogenesis	SP0968
SP0969	SP0969	spr0871	SPD_0857				0.661339	6.25812e-05	0.000947697	0.400181	2.12576e-06	3.83628e-05																GTP-binding protein Era	[R] General function prediction only	SP0969
SP0970	SP0970	spr0872	SPD_0858							0.288899	2.67452e-06	4.56635e-05																formamidopyrimidine-DNA glycosylase	[L] Replication, recombination and repair	SP0970
SP0976	SP0976	spr0879	SPD_0863							10.424	0.000201805	0.0015019																SsrA-binding protein	[O] Posttranslational modification, protein turnover, chaperones	SP0976
SP0979	SP0979	spr0882	SPD_0866							6.2094	8.07593e-07	1.81474e-05							1.51	3.07e-08	2.26e-07	0.43	8.63e-10	8.31e-09				oligoendopeptidase F	[E] Amino acid transport and metabolism	SP0979
SP0984	SP0984	spr0887	SPD_0870										0.303412	4.13291e-05	0.00378814													phosphoglycerate mutase family protein	[G] Carbohydrate transport and metabolism	SP0984
SP0986	SP0986	spr0889	SPD_0872										0.343897	0.00241896	0.034249													hypothetical protein SPD_0872	[S] Function unknown	SP0986
SP0990	SP0990	spr0893	SPD_0876										5.1232	0.00798083	0.0770006													hypothetical protein SPD_0876		SP0990
SP0991	SP0991	spr0894	SPD_0877							0.10375	2.27517e-08	1.7227e-06																5'-methylthioadenosine/S-adenosylhomocysteine nucleosidase	[F] Nucleotide transport and metabolism	SP0991
SP0992	SP0992	spr0895	SPD_0878							2.5558	0.000649465	0.00375139																hypothetical protein SPD_0878		SP0992
SP0994	SP0994	spr0897	SPD_0880							0.281074	0.000121193	0.000993208																hypothetical protein SPD_0880	[C] Energy production and conversion	SP0994
SP1004	SP1004	spr0908	SPD_0890							10.698	0.000216372	0.00157661																pneumococcal histidine triad protein E precursor		SP1004
SP1010	SP1010	spr0915	SPD_0896	0.142103	0.000337819	0.00273633				0.01109	1.578e-06	2.98705e-05																large conductance mechanosensitive channel protein MscL	[M] Cell wall/membrane/envelope biogenesis	SP1010
SP1012	SP1012	spr0917	SPD_0898										0.302538	5.59647e-06	0.00177204				1.86	6.42e-08	4.32e-07	0.5	3.04e-09	2.35e-08				hypothetical protein SPD_0898	[S] Function unknown	SP1012
SP1016	SP1016	spr0920	SPD_0902							2.59552	1.73999e-05	0.000200012																tRNA modification GTPase TrmE	[R] General function prediction only	SP1016
SP1019	SP1019	spr0923	SPD_0905							14.9968	3.1571e-05	0.000323417																acetyltransferase, GNAT family protein		SP1019
SP1021	SP1021	spr0925	SPD_0907							3.32551	6.73742e-05	0.000609518																HemK protein	[J] Translation, ribosomal structure and biogenesis	SP1021
SP1022	SP1022	spr0926	SPD_0908							5.63209	0.000168896	0.00129574																Sua5/YciO/YrdC/YwlC family protein	[J] Translation, ribosomal structure and biogenesis	SP1022
SP1024	SP1024	spr0928	SPD_0910	0.092862	1.19946e-05	0.000205799	0.133839	5.40504e-05	0.000863567	0.025292	3.35184e-08	2.24508e-06																serine hydroxymethyltransferase	[E] Amino acid transport and metabolism	SP1024
SP1025	SP1025	spr0929	SPD_0911				1.53241	0.000403335	0.00377639				0.414909	0.0005059	0.0134507													hypothetical protein SPD_0911		SP1025
SP1027	SP1027	spr0931	SPD_0913							2.73594	1.75513e-06	3.26905e-05	8.08723	0.000256804	0.0092211													hypothetical protein SPD_0913	[S] Function unknown	SP1027
SP1029	SP1029	spr0932	SPD_0914							3.17871	0.000878593	0.00480399																23S rRNA (uracil-5-)-methyltransferase RumA	[J] Translation, ribosomal structure and biogenesis	SP1029
SP1032	SP1032	spr0934	SPD_0915							5.00593	5.02213e-08	2.69109e-06																iron-compound ABC transporter, iron compound-binding protein	[P] Inorganic ion transport and metabolism	SP1032
SP1044	SP1044	spr0946	SPD_0925							0.0214854	1.07734e-05	0.000142676																hydrolase, putative	[O] Posttranslational modification, protein turnover, chaperones	SP1044
SP1051	SP1051	spr0952	SPD_0931							4.70728	0.000797967	0.00444691																hypothetical protein SPD_0931		SP1051
SP1052	SP1052	spr0953	SPD_0932										6.91453	0.00902044	0.0844575													hypothetical protein SPD_0932		SP1052
SP1067	SP1067	spr0973	SPD_0952							15.3585	5.22937e-05	0.000483127																cell division protein FtsW, putative	[D] Cell cycle control, cell division, chromosome partitioning	SP1067
SP1068	SP1068	spr0974	SPD_0953							38.6089	5.83547e-08	3.03357e-06	46.9263	0.000119425	0.00620832													phosphoenolpyruvate carboxylase	[C] Energy production and conversion	SP1068
SP1072	SP1072	spr0978	SPD_0957							9.08059	1.43079e-09	2.37307e-07										0.42	5.53e-09	4e-08				DNA primase	[L] Replication, recombination and repair	SP1072
SP1073	SP1073	spr0979	SPD_0958							4.53498	3.69375e-07	1.03753e-05	16.5826	0.00611559	0.0645473													RNA polymerase sigma factor RpoD	[K] Transcription	SP1073
SP1075	SP1075	spr0981	SPD_0960							2.72845	1.38927e-05	0.000166856																glycosyl transferase CpoA	[M] Cell wall/membrane/envelope biogenesis	SP1075
SP1076	SP1076	spr0982	SPD_0961							0.495987	5.86615e-05	0.000533468	0.29352	5.33629e-06	0.00185863													glycosyl transferase, group 1	[M] Cell wall/membrane/envelope biogenesis	SP1076
SP1079	SP1079	spr0984	SPD_0964							20.4985	4.55306e-06	7.30798e-05	25.4036	0.000143755	0.00658812													GTPase ObgE	[R] General function prediction only	SP1079
SP1081	SP1081	spr0989	SPD_0967							2.95381	1.02527e-05	0.000136821																UDP-N-acetylglucosamine 1-carboxyvinyltransferase	[M] Cell wall/membrane/envelope biogenesis	SP1081
SP1082	SP1082	spr0990	SPD_0968							6.43285	6.68004e-06	9.77588e-05	6.90102	3.97736e-05	0.00374409													acetyltransferase, GNAT family protein	[J] Translation, ribosomal structure and biogenesis	SP1082
SP1083	SP1083	spr0991	SPD_0969										4.54947	0.000216722	0.00829499													hypothetical protein SPD_0969	[K] Transcription	SP1083
SP1084	SP1084	spr0992	SPD_0970										4.28589	6.65769e-06	0.00165634							2.35	1.59e-09	1.36e-08				methionine aminopeptidase	[J] Translation, ribosomal structure and biogenesis	SP1084
SP1093	SP1093	spr1000	SPD_0978	0.0819029	1.87544e-06	5.26788e-05	0.161583	0.000115486	0.00149531																			hypothetical protein SPD_0978		SP1093
SP1094	SP1094	spr1001	SPD_0979										8.75625	0.00251195	0.0345815													aminotransferase, class V	[E] Amino acid transport and metabolism	SP1094
SP1095	SP1095	spr1002	SPD_0980				0.651904	0.000142122	0.00175536				0.294775	6.10924e-06	0.00163681													ribose-phosphate pyrophosphokinase	[E] Amino acid transport and metabolism	SP1095
SP1098	SP1098	spr1005	SPD_0983	0.598443	6.06307e-06	0.000126453				0.390689	2.44173e-05	0.000260875				3.62	2.13e-13	5.62e-12	2.27	5.5e-12	1.14e-10	4.04	3.69e-14	1.89e-12	1.71	0.0167397	0.111694	inorganic polyphosphate/ATP-NAD kinase	[G] Carbohydrate transport and metabolism	SP1098
SP1099	SP1099	spr1006	SPD_0984	0.640482	9.15338e-05	0.000996288				0.392728	1.16456e-05	0.000147497				3.36	5.38e-13	1.29e-11	1.93	3.49e-10	4.57e-09	4.45	3.03e-14	1.62e-12	1.52	0.0105746	0.0798947	ribosomal large subunit pseudouridine synthase, RluD subfamily protein	[J] Translation, ribosomal structure and biogenesis	SP1099
SP1100	SP1100	spr1007	SPD_0985	0.528086	8.0769e-07	2.81318e-05				0.328886	2.11869e-05	0.000232057				3.92	8.08e-14	2.56e-12	2.12	1.85e-10	2.68e-09	6.08	5.22e-15	4.04e-13				phosphotransacetylase	[C] Energy production and conversion	SP1100
SP1105	SP1105	spr1012	SPD_0989							12.9367	9.20612e-10	1.68763e-07	7.6749	0.0010436	0.0208899							0.42	8.96e-09	6.01e-08	0.54	0.0292539	0.162506	50S ribosomal protein L21	[J] Translation, ribosomal structure and biogenesis	SP1105
SP1106	SP1106	spr1013	SPD_0990							6.53682	3.83463e-08	2.42837e-06	5.47362	0.00181623	0.0287543							0.53	6.98e-07	2.6e-06	0.47	0.00711884	0.0606233	hypothetical protein SPD_0990	[J] Translation, ribosomal structure and biogenesis	SP1106
SP1111	SP1111	spr1018	SPD_0995	0.144002	0.000222818	0.00195979				0.012353	3.72667e-07	1.0384e-05																hypothetical protein SPD_0995	[S] Function unknown	SP1111
SP1112	SP1112	spr1019	SPD_0996							3.27801	6.72364e-07	1.58233e-05																DegV family protein	[S] Function unknown	SP1112
SP1113	SP1113	spr1020	SPD_0997	0.588715	8.06687e-07	2.83807e-05	0.289671	1.92044e-08	2.38889e-06																			DNA-binding protein HU	[L] Replication, recombination and repair	SP1113
SP1114	SP1114	spr1021	SPD_0998				0.623994	2.87538e-05	0.000572282				0.215294	2.49616e-06	0.00124202													ABC transporter, ATP-binding protein	[R] General function prediction only	SP1114
SP1119	SP1119	spr1028	SPD_1004				2.09038	4.36691e-07	2.53499e-05							3.91	1.04e-13	3.06e-12	2	1.03e-08	8.86e-08	2.89	7.89e-13	2.57e-11	4.24	9.14e-05	0.00237538	glyceraldehyde-3-phosphate dehydrogenase, NADP-dependent	[C] Energy production and conversion	SP1119
SP1121	SP1121	spr1029	SPD_1005										2.32805	0.000892575	0.0195524	31.74	0	0	21.34	0	0	20.79	6.66e-16	8.59e-14	38.45	2.25e-08	8.71e-06	glycogen branching enzyme	[G] Carbohydrate transport and metabolism	SP1121
SP1122	SP1122	spr1030	SPD_1006	0.518733	0.000573425	0.00419588				0.15336	1.2879e-05	0.000159635	2.08651	0.00015765	0.00677893	40.01	0	0	32.1	0	0	41.26	0	0	24	1.36e-06	0.00011829	glucose-1-phosphate adenylyltransferase	[G] Carbohydrate transport and metabolism	SP1122
SP1123	SP1123	spr1031	SPD_1007	0.429194	9.23755e-05	0.000999204				0.175713	0.00018548	0.00140136	1.93174	0.000294962	0.0097843	42.71	0	0	26.47	0	0	40.79	1.11e-16	2.42e-14	60.39	6.62e-07	7.95e-05	glucose-1-phosphate adenylyltransferase, GlgD subunit	[G] Carbohydrate transport and metabolism	SP1123
SP1124	SP1124	spr1032	SPD_1008	0.061992	8.61739e-08	4.68975e-06	0.175495	5.40578e-05	0.000859741	0.00540024	6.57794e-06	9.74934e-05	0.134379	7.50101e-05	0.00492944	10.27	2.54e-07	1.25e-06	20.45	1.67e-15	9.76e-14	8.65	3.63e-08	1.93e-07	26.41	1.97e-07	3.43e-05	glycogen synthase	[G] Carbohydrate transport and metabolism	SP1124
SP1126	SP1126	spr1034	SPD_1011										0.266189	3.60376e-05	0.00358626	10.82	4.33e-15	2e-13	6.47	6.23e-12	1.27e-10	6.85	1.55e-15	1.69e-13	8.12	1.08e-06	0.000101719	glycerate kinase	[G] Carbohydrate transport and metabolism	SP1126	TTAAACTGCTTTCA	-502	no clear promtoer box very far upstream of start (-502 bp)
SP1127	SP1127	spr1035	SPD_1010	0.483252	0.000797843	0.00541693										3.42	1.81e-13	4.9e-12	3.11	5.08e-13	1.35e-11	1.91	3.46e-06	1.1e-05	3.35	0.0243897	0.143982	hypothetical protein SPD_1010	[S] Function unknown	SP1127	AAGTAATCGCTTTCTT	-47	-35
SP1131	SP1131			0.388581	0.00010294	0.0010767																						transcriptional regulator, putative	[K] Transcription	SP1131
SP1149	SP1149	spr0722	SPD_0716							2.0892	2.11003e-05	0.000231837																IS630-Spn1, transposase Orf1	[L] Replication, recombination and repair	SP1149
SP1152	SP1152	spr1040	SPD_1016							0.324529	1.10788e-05	0.000143447										1.61	3.41e-08	1.83e-07	0.4	0.000523681	0.00868563	exonuclease RexA	[L] Replication, recombination and repair	SP1152
SP1153	SP1153	spr1041	SPD_1017							0.28467	0.000240351	0.00172252																hypothetical protein SPD_1017		SP1153
SP1156	SP1156	spr1044	SPD_1020							0.337643	7.92444e-06	0.000111294																ribonuclease HII	[L] Replication, recombination and repair	SP1156
SP1157	SP1157	spr1045	SPD_1021	0.646374	1.29397e-05	0.000216678				0.175101	4.67756e-09	5.43065e-07	0.467556	0.00124895	0.0235139													voltage-gated chloride channel family protein	[P] Inorganic ion transport and metabolism	SP1157
SP1159	SP1159	spr1046	SPD_1023	1.90278	0.000115563	0.00116668	0.464437	0.000116242	0.00148305	0.393535	7.99355e-05	0.000687445				0.38	9.74e-13	2.2e-11							1.51	0.0448476	0.218773	site-specific tyrosine recombinase XerS	[L] Replication, recombination and repair	SP1159
SP1160	SP1160	spr1047	SPD_1024							0.295599	2.24257e-06	3.98514e-05	0.358522	0.00689716	0.0694301	0.36	1.6e-13	4.48e-12	0.55	8.75e-10	1.02e-08				0.62	0.0031438	0.0328824	lipoate-protein ligase, putative	[H] Coenzyme transport and metabolism	SP1160
SP1161	SP1161	spr1048	SPD_1025				0.552292	4.93592e-05	0.000810934	0.426246	0.000662176	0.00381216				0.36	1.09e-12	2.44e-11	0.6	1.16e-09	1.3e-08							dihydrolipoamide dehydrogenase	[C] Energy production and conversion	SP1161
SP1162	SP1162	spr1049	SPD_1026				0.545866	6.11415e-05	0.000934017	0.416871	0.000111316	0.000923131				0.32	3.86e-14	1.35e-12	0.48	5.04e-12	1.06e-10	0.58	2.28e-08	1.32e-07				dihydrolipoamide acetyltransferase	[C] Energy production and conversion	SP1162	ATCGAAAACGATAGCATCA	downstream of start
SP1163	SP1163	spr1050	SPD_1027				0.436603	1.2803e-06	6.10859e-05	0.50066	0.000884803	0.0048228	0.183264	0.00248899	0.0346766	0.32	8.22e-14	2.58e-12				0.53	8.15e-09	5.51e-08				acetoin dehydrogenase, E1 component, beta subunit, putative	[C] Energy production and conversion	SP1163
SP1164	SP1164	spr1051	SPD_1028				0.388843	2.69738e-07	1.91734e-05				0.165377	0.00288192	0.0381663	0.34	2.8e-13	7.17e-12				0.28	1.6e-12	4.67e-11				TPP-dependent acetoin dehydrogenase alpha-subunit	[C] Energy production and conversion	SP1164
SP1166	SP1166	spr1052	SPD_1029	0.637432	1.56112e-05	0.000248283				0.18437	1.88708e-08	1.6031e-06	0.527885	0.00534584	0.0589226													MATE efflux family protein	[V] Defense mechanisms	SP1166
SP1167	SP1167	spr1053	SPD_1030							0.480314	0.000127476	0.00103016																dihydroorotase	[F] Nucleotide transport and metabolism	SP1167
SP1171	SP1171	spr1057	SPD_1034										0.225382	0.000547388	0.014228													hydrolase, haloacid dehalogenase-like family protein	[R] General function prediction only	SP1171
SP1177	SP1177	spr1063	SPD_1040	0.525084	6.54872e-06	0.000132612	0.622556	5.42646e-05	0.000859107	2.20919	0.000209709	0.00153772																phosphocarrier protein HPr	[G] Carbohydrate transport and metabolism	SP1177
SP1184	SP1184	spr1069	SPD_1046	0.193151	1.24516e-08	1.00858e-06				0.168288	1.90015e-06	3.5017e-05																6-phospho-beta-galactosidase	[G] Carbohydrate transport and metabolism	SP1184
SP1185	SP1185	spr1070	SPD_1047	0.131985	2.65248e-09	4.01678e-07				0.093595	1.28364e-07	5.38667e-06																PTS system, lactose-specific IIBC components	[G] Carbohydrate transport and metabolism	SP1185
SP1186	SP1186	spr1071	SPD_1048	0.147312	9.82465e-09	9.77693e-07																						PTS system, lactose-specific IIA component	[G] Carbohydrate transport and metabolism	SP1186
SP1187	SP1187	spr1072	SPD_1049	0.100249	2.88642e-10	6.28338e-08				0.090597	6.70972e-08	3.33856e-06																transcription antiterminator LacT	[K] Transcription	SP1187
SP1190	SP1190	spr1073	SPD_1050	0.116694	1.98064e-13	1.72464e-10	1.79234	5.04967e-06	0.000165924	0.052697	1.85119e-12	3.22384e-09	0.559403	0.00462174	0.0538379	1.95	4.98e-10	5.74e-09	0.13	2.55e-15	1.36e-13	2.41	2.15e-10	2.67e-09	0.21	1.06e-07	2.47e-05	tagatose 1,6-diphosphate aldolase	[G] Carbohydrate transport and metabolism	SP1190	GATGAAAATGGTATCATCT	downstream of start		in lac operon
SP1191	SP1191	spr1074	SPD_1051	0.0808337	1.9762e-14	6.88309e-11				0.0530579	7.31852e-11	3.1863e-08	0.410176	0.000458944	0.0126865	1.87	4.56e-10	5.31e-09	0.17	2.55e-15	1.38e-13	2.03	7.54e-11	1.13e-09	0.21	5.13e-09	4.47e-06	tagatose-6-phosphate kinase	[G] Carbohydrate transport and metabolism	SP1191
SP1192	SP1192	spr1075	SPD_1052	0.085645	4.89608e-14	5.68435e-11				0.0516817	7.9937e-11	3.09356e-08				1.81	2.88e-10	3.54e-09	0.19	1.11e-16	1.24e-14				0.19	3.27e-07	4.38e-05	galactose-6-phosphate isomerase subunit LacB	[G] Carbohydrate transport and metabolism	SP1192
SP1193	SP1193	spr1076	SPD_1053	0.0854109	4.22995e-14	7.36646e-11				0.0947328	6.51493e-11	3.24164e-08				1.61	6.95e-09	5.52e-08	0.18	6.66e-16	4.8e-14				0.19	2.06e-07	3.42e-05	galactose-6-phosphate isomerase subunit LacA	[G] Carbohydrate transport and metabolism	SP1193
SP1197	SP1197	spr1080	SPD_1057	0.257295	4.51823e-07	1.7682e-05				0.179864	3.76715e-05	0.000374885				6.75	1.89e-15	1e-13	3.1	1.35e-13	4.5e-12	4.69	4.76e-12	1.16e-10	7.02	0.000162031	0.00342033	PTS system, IIB component, putative	[G] Carbohydrate transport and metabolism	SP1197
SP1200	SP1200	spr1082	SPD_1060							0.393372	1.18648e-06	2.375e-05																GTP-binding protein LepA	[M] Cell wall/membrane/envelope biogenesis	SP1200
SP1201	SP1201	spr1083	SPD_1061	0.615803	5.19617e-06	0.000113114				0.392452	7.46033e-05	0.00065617																serine/threonine protein phosphatase		SP1201
SP1202	SP1202	spr1084	SPD_1062	0.637716	4.58641e-05	0.00058301				0.385582	1.55481e-06	2.9755e-05																DNA repair protein RecN	[L] Replication, recombination and repair	SP1202
SP1204	SP1204	spr1086	SPD_1064							0.351846	2.21045e-07	7.85613e-06																hemolysin A, putative	[J] Translation, ribosomal structure and biogenesis	SP1204
SP1205	SP1205	spr1087	SPD_1065							0.356712	1.64865e-07	6.24159e-06	0.45422	0.000173197	0.00718148													geranyltranstransferase	[H] Coenzyme transport and metabolism	SP1205
SP1207	SP1207	spr1089	SPD_1067										0.409233	0.000119073	0.00628379													exodeoxyribonuclease VII large subunit	[L] Replication, recombination and repair	SP1207
SP1208	SP1208	spr1090	SPD_1068										0.403499	0.00248012	0.0346918							0.38	3.25e-10	3.77e-09				uridine kinase	[F] Nucleotide transport and metabolism	SP1208
SP1212	SP1212	spr1092	SPD_1070							0.217293	6.07285e-08	3.11055e-06	0.2945	0.000110366	0.00591393													tRNA pseudouridine synthase B	[J] Translation, ribosomal structure and biogenesis	SP1212
SP1215	SP1215	spr1097	SPD_1075							0.195382	1.39181e-06	2.7082e-05				7.58	1.11e-16	9.85e-15	3.73	5.02e-11	8.39e-10	6.79	9.47e-14	4.12e-12	3.57	6.48e-06	0.000336896	transporter, FNT family protein, putative	[P] Inorganic ion transport and metabolism	SP1215	CAGAAAACGCTTCCTA	-60	-25
SP1222	SP1222	spr1102	SPD_1080										0.388539	0.00108569	0.0214855										2.24	0.000153521	0.0033212	type II restriction endonuclease, putative		SP1222
SP1225	SP1225	spr1105	SPD_1083							0.432388	1.38665e-06	2.71332e-05	1.5437	0.00419456	0.0503781													vicX protein	[R] General function prediction only	SP1225
SP1227	SP1227	spr1107	SPD_1085							0.482463	3.45165e-05	0.00034746																DNA-binding response regulator	[K] Transcription	SP1227
SP1228	SP1228	spr1108	SPD_1086							0.354747	7.4506e-07	1.73003e-05																A/G-specific adenine glycosylase	[L] Replication, recombination and repair	SP1228
SP1229	SP1229	spr1109	SPD_1087							0.324175	6.80946e-06	9.80055e-05										2.35	5.85e-09	4.15e-08	1.69	0.00026262	0.00497123	formate--tetrahydrofolate ligase	[F] Nucleotide transport and metabolism	SP1229
SP1230	SP1230		SPD_1088				0.536551	7.76446e-07	3.977e-05				0.279757	4.18003e-05	0.00373309													phosphopantothenate--cysteine ligase	[H] Coenzyme transport and metabolism	SP1230
SP1231	SP1231		SPD_1089				0.59506	3.08678e-06	0.000114375	0.578847	0.000250188	0.00178201	0.496408	0.00124733	0.0236112													phosphopantothenoylcysteine decarboxylase	[H] Coenzyme transport and metabolism	SP1231
SP1232	SP1232	spr1112	SPD_1090							0.446712	3.18698e-06	5.28583e-05	0.460758	0.000188962	0.00765297													hypothetical protein SPD_1090	[S] Function unknown	SP1232
SP1235	SP1235	spr1115	SPD_1092							0.359077	1.25168e-05	0.0001557																MutT/nudix family protein	[F] Nucleotide transport and metabolism	SP1235
SP1237	SP1237	spr1117	SPD_1095							0.471703	0.00048448	0.00298135																hypothetical protein SPD_1095	[J] Translation, ribosomal structure and biogenesis	SP1237
SP1240	SP1240	spr1119	SPD_1097							0.296103	8.96152e-07	2.00083e-05																hypothetical protein SPD_1097		SP1240
SP1244	SP1244	spr1123	SPD_1101							0.448116	2.29538e-05	0.000247518													0.49	0.0012532	0.01739	signal recognition particle-docking protein FtsY	[U] Intracellular trafficking, secretion, and vesicular transport	SP1244
SP1245	SP1245	spr1124	SPD_1102							0.360406	4.28796e-07	1.10629e-05																Cof family protein	[R] General function prediction only	SP1245
SP1246	SP1246	spr1125	SPD_1103							0.489814	4.94414e-05	0.000464163																Cof family protein	[R] General function prediction only	SP1246
SP1248	SP1248	spr1127	SPD_1105							0.317446	1.41585e-05	0.000169464																ribonuclease III	[K] Transcription	SP1248
SP1249	SP1249	spr1128	SPD_1107							0.434641	3.75146e-05	0.000374393	0.269909	8.337e-05	0.00518532	0.44	2.95e-09	2.67e-08	0.51	3.15e-10	4.19e-09							guanosine 5'-monophosphate oxidoreductase	[F] Nucleotide transport and metabolism	SP1249
SP1258	SP1258	spr1137	SPD_1116							0.302861	1.32199e-05	0.00016213																2-isopropylmalate synthase, putative	[E] Amino acid transport and metabolism	SP1258
SP1263	SP1263	spr1141	SPD_1120				0.508504	3.27624e-07	2.03771e-05	3.55458	1.24715e-05	0.000155693				0.58	3.62e-09	3.18e-08	1.67	3.52e-10	4.59e-09	0.42	3.89e-12	9.96e-11	2.17	0.00626345	0.0557943	DNA topoisomerase I	[L] Replication, recombination and repair	SP1263
SP1264	SP1264	spr1142	SPD_1121	2.12607	9.48424e-08	5.00509e-06	0.594834	5.17851e-06	0.000168568				0.195594	0.00127897	0.0233228	0.51	6.94e-11	1.03e-09	1.69	1.32e-10	2e-09	0.59	1.55e-09	1.34e-08	2.96	0.0017018	0.021712	hypothetical protein SPD_1121	[S] Function unknown	SP1264
SP1268	SP1268	spr1146	SPD_1124							0.256513	2.99876e-08	2.08893e-06				2.32	2.55e-11	4.08e-10	1.56	4.6e-07	2.41e-06	4.69	1.25e-13	5.23e-12	2.51	1.71e-05	0.00066246	protein LicB		SP1268
SP1270	SP1270	spr1148	SPD_1126							0.310877	1.71765e-07	6.43289e-06				1.92	5.3e-07	2.42e-06				4.46	1.43e-10	1.87e-09	2.16	2.83e-06	0.00020118	alcohol dehydrogenase, zinc-containing	[E] Amino acid transport and metabolism	SP1270	TGCAACCGATTTAAA	downstream of start
SP1272	SP1272	spr1150	SPD_1128							0.396353	9.4602e-06	0.00012821	0.30758	0.000138487	0.00660756													polysaccharide biosynthesis protein, putative	[R] General function prediction only	SP1272
SP1274	SP1274	spr1152	SPD_1130							0.384022	5.77434e-05	0.000527874																phosphotransferase LicD2	[M] Cell wall/membrane/envelope biogenesis	SP1274
SP1277	SP1277	spr1155	SPD_1133	1.78555	1.28018e-05	0.000215404				4.15915	3.94183e-08	2.40866e-06																aspartate carbamoyltransferase catalytic subunit	[F] Nucleotide transport and metabolism	SP1277
SP1278	SP1278	spr1156	SPD_1134	1.71038	0.000232683	0.00203117				7.38331	4.17927e-10	9.70426e-08										0.31	7.44e-08	3.66e-07	1.62	0.00421242	0.0421605	pyrimidine regulatory protein PyrR	[F] Nucleotide transport and metabolism	SP1278
SP1279	SP1279	spr1157	SPD_1135							0.482759	0.000885641	0.00481982																endonuclease III	[L] Replication, recombination and repair	SP1279
SP1286	SP1286	spr1165	SPD_1141							4.9579	3.71588e-09	4.62229e-07										0.39	0.000147797	0.000359733				uracil-xanthine permease	[F] Nucleotide transport and metabolism	SP1286
SP1287	SP1287	spr1166	SPD_1142							0.502199	9.31883e-05	0.000787803	0.316015	6.17486e-05	0.00438919													signal recognition particle protein	[U] Intracellular trafficking, secretion, and vesicular transport	SP1287
SP1290	SP1290	spr1169	SPD_1145										0.348856	0.00063125	0.0157046													hypothetical protein SPD_1145	[R] General function prediction only	SP1290
SP1295	SP1295	spr1173	SPD_1150							2.25303	0.000338064	0.00228636										0.43	4.49e-09	3.35e-08				CrcB protein	[D] Cell cycle control, cell division, chromosome partitioning	SP1295
SP1296	SP1296	spr1174	SPD_1151							13.4273	4.3874e-06	7.07468e-05										0.3	1.2e-12	3.66e-11				hypothetical protein SPD_1151	[E] Amino acid transport and metabolism	SP1296
SP1298	SP1298	spr1176	SPD_1153										0.398336	0.00125656	0.0234043													DHH subfamily 1 protein	[R] General function prediction only	SP1298
SP1338	SP1338	spr1200		0.471478	0.000331623	0.0026987																						hypothetical protein		SP1338
SP1340	SP1340	spr1201	SPD_1175	0.497629	7.20464e-08	4.11373e-06	1.5728	2.73745e-05	0.000560855	0.264127	3.63722e-08	2.346e-06				1.62	3.43e-08	2.21e-07	0.52	9.15e-10	1.05e-08	2.18	1.07e-10	1.49e-09	0.5	5.68e-06	0.000313944	hypothetical protein SPD_1175		SP1340
SP1341	SP1341	spr1202	SPD_1176	0.458823	1.0273e-07	5.34044e-06				0.345777	1.66166e-06	3.12842e-05	2.22898	0.0042452	0.0506371	1.61	1.61e-08	1.14e-07	0.59	9.35e-09	8.12e-08	2.23	3.52e-12	9.29e-11	0.36	0.000122908	0.00287309	ABC transporter, ATP-binding protein	[V] Defense mechanisms	SP1341
SP1342	SP1342	spr1203	SPD_1177	0.450081	6.15138e-07	2.25529e-05				0.263448	9.09391e-07	2.00469e-05							0.63	2.43e-08	1.87e-07	2.38	7.94e-12	1.66e-10	0.27	0.00581669	0.0534552	drug efflux ABC transporter, ATP-binding/permease protein	[V] Defense mechanisms	SP1342
SP1343	SP1343	spr1204	SPD_1178	0.508866	1.43229e-07	6.92868e-06				0.304046	1.51688e-07	5.93626e-06				1.67	5.26e-09	4.32e-08				1.84	3.37e-10	3.88e-09	0.43	0.000205021	0.00412767	prolyl oligopeptidase family protein	[E] Amino acid transport and metabolism	SP1343
SP1344	SP1344	spr1205	SPD_1179	0.449823	5.79097e-08	3.47758e-06																						hypothetical protein SPD_1179	[R] General function prediction only	SP1344
SP1345	SP1345			0.480691	0.000556333	0.00412278																						hypothetical protein		SP1345
SP1353	SP1353		SPD_1186				0.330157	7.67913e-06	0.000234618										2.89	5.03e-10	6.33e-09							hypothetical protein SPD_1186		SP1353
SP1355	SP1355	spr1212	SPD_1188										0.449615	0.000333379	0.0106528										2.16	3.07e-06	0.000205907	50S ribosomal protein L10	[J] Translation, ribosomal structure and biogenesis	SP1355
SP1357	SP1357	spr1215	SPD_1191							0.251386	6.10484e-07	1.45638e-05																ABC transporter, ATP-binding/permease protein	[V] Defense mechanisms	SP1357
SP1358	SP1358	spr1216	SPD_1192							0.192211	2.97051e-07	9.07568e-06																ABC transporter, ATP-binding/permease protein	[V] Defense mechanisms	SP1358
SP1360	SP1360	spr1218	SPD_1194							0.304617	7.72323e-07	1.75817e-05																homoserine kinase	[E] Amino acid transport and metabolism	SP1360
SP1367	SP1367	spr1225	SPD_1201										0.315789	7.88391e-05	0.00499267													phosphotransferase LicD3	[M] Cell wall/membrane/envelope biogenesis	SP1367
SP1368	SP1368	spr1226	SPD_1202							0.445199	1.08044e-05	0.000142545																Psr protein	[K] Transcription	SP1368
SP1369	SP1369	spr1227	SPD_1203							0.371146	6.69982e-07	1.58745e-05																prephenate dehydratase	[E] Amino acid transport and metabolism	SP1369
SP1373	SP1373	spr1231	SPD_1207							0.40274	2.07672e-06	3.76729e-05	0.550964	0.00127731	0.0234151													prephenate dehydrogenase	[E] Amino acid transport and metabolism	SP1373
SP1374	SP1374	spr1232	SPD_1208							0.47625	1.37106e-05	0.000165239																chorismate synthase	[E] Amino acid transport and metabolism	SP1374
SP1375	SP1375	spr1233	SPD_1209							0.366905	6.46567e-06	9.6239e-05																3-dehydroquinate synthase	[E] Amino acid transport and metabolism	SP1375
SP1376	SP1376	spr1234	SPD_1210							0.416523	5.12634e-06	7.90046e-05																shikimate 5-dehydrogenase	[E] Amino acid transport and metabolism	SP1376
SP1378	SP1378	spr1236	SPD_1212										0.407325	0.00176998	0.0286736							0.45	4.13e-10	4.58e-09				hypothetical protein SPD_1212	[R] General function prediction only	SP1378
SP1380	SP1380	spr1237	SPD_1213	2.26245	1.00511e-05	0.000176808																						hypothetical protein SPD_1213		SP1380
SP1381	SP1381	spr1238	SPD_1214	2.18867	5.69085e-05	0.000690636																						ABC transporter, ATP-binding protein	[V] Defense mechanisms	SP1381
SP1382	SP1382	spr1239	SPD_1215	3.87898	3.81747e-08	2.50873e-06	0.513112	0.000240063	0.00254146				0.12583	0.00100295	0.0210438	0.38	6.87e-12	1.28e-10	2.06	1.92e-09	2.05e-08	0.4	2.57e-11	4.62e-10	6.47	0.00020984	0.00415269	cytoplasmic alpha-amylase	[G] Carbohydrate transport and metabolism	SP1382
SP1387	SP1387	spr1244	SPD_1219							0.463302	0.000149622	0.00116846																spermidine/putrescine ABC transporter, permease protein	[E] Amino acid transport and metabolism	SP1387
SP1388	SP1388	spr1245	SPD_1220							0.42585	4.76475e-06	7.61267e-05																spermidine/putrescine ABC transporter, permease protein	[E] Amino acid transport and metabolism	SP1388
SP1389	SP1389	spr1246	SPD_1221										0.475944	0.000872322	0.0194763													spermidine/putrescine ABC transporter, ATP-binding protein	[E] Amino acid transport and metabolism	SP1389
SP1391	SP1391	spr1248	SPD_1223							0.232187	6.70667e-08	3.38541e-06	0.478871	0.00478658	0.055022													hypothetical protein SPD_1223	[S] Function unknown	SP1391
SP1392	SP1392	spr1249	SPD_1224										0.447852	0.00114561	0.0221675													alpha-acetolactate decarboxylase	[Q] Secondary metabolites biosynthesis, transport and catabolism	SP1392
SP1398	SP1398	spr1255	SPD_1230							0.378975	6.73645e-07	1.5747e-05																phosphate ABC transporter, permease protein, putative	[P] Inorganic ion transport and metabolism	SP1398
SP1399	SP1399	spr1256	SPD_1231							0.31066	8.1821e-08	4.01384e-06																phosphate ABC transporter, permease protein, putative	[P] Inorganic ion transport and metabolism	SP1399
SP1402	SP1402	spr1259	SPD_1233							0.135943	1.93776e-07	7.03044e-06													0.38	0.00637716	0.0563748	NOL1/NOP2/sun family protein	[J] Translation, ribosomal structure and biogenesis	SP1402
SP1403	SP1403	spr1260	SPD_1234							0.499147	0.000887941	0.0048248																inositol monophosphatase family protein	[G] Carbohydrate transport and metabolism	SP1403
SP1414	SP1414	spr1271	SPD_1245				0.40694	7.64212e-07	3.97276e-05							1.81	1.42e-06	5.74e-06	3.16	3.1e-13	8.66e-12							ribosomal protein S21		SP1414
SP1416	SP1416	spr1273	SPD_1247										0.432469	0.00119811	0.0229286	0.55	4.73e-11	7.18e-10				0.48	3.79e-11	6.28e-10				S-adenosylmethionine:tRNA ribosyltransferase-isomerase	[J] Translation, ribosomal structure and biogenesis	SP1416	TTAAATCGTTTTCA	-84	-42	same box as SP1415: divergent gene pair
SP1419	SP1419	spr1275	SPD_1249				1.6548	2.1219e-05	0.000467758	0.311773	9.72723e-06	0.000131318				1.96	2.01e-11	3.25e-10				2.07	9.12e-11	1.32e-09				acetyltransferase	[J] Translation, ribosomal structure and biogenesis	SP1419
SP1421	SP1421	spr1277	SPD_1251							0.435452	0.000186608	0.00140683																nicotinate phosphoribosyltransferase	[H] Coenzyme transport and metabolism	SP1421
SP1433	SP1433	spr1288	SPD_1262				22.1611	0.000495285	0.00445756																			transcriptional regulator, AraC family protein	[K] Transcription	SP1433
SP1448	SP1448	spr1303	SPD_1277							0.251764	9.43259e-08	4.26672e-06																hypothetical protein SPD_1277	[V] Defense mechanisms	SP1448
SP1450	SP1450	spr1305	SPD_1279				1.71407	3.33035e-05	0.000607309	0.465046	0.0006254	0.00364259																GDSL-like lipase/acylhydrolase, putative	[E] Amino acid transport and metabolism	SP1450
SP1458	SP1458	spr1312	SPD_1287							0.492832	2.65671e-05	0.000278714																thioredoxin-disulfide reductase	[O] Posttranslational modification, protein turnover, chaperones	SP1458
SP1467	SP1467	spr1321	SPD_1296							0.406983	2.26583e-05	0.000245853																glutamine amidotransferase subunit PdxT	[H] Coenzyme transport and metabolism	SP1467
SP1468	SP1468	spr1322	SPD_1297							0.417267	9.7339e-06	0.0001309																pyridoxine biosynthesis protein	[H] Coenzyme transport and metabolism	SP1468
SP1470	SP1470	spr1324	SPD_1300							0.427652	0.000777014	0.00436506	0.520228	0.00703435	0.0706071	4.37	4.44e-15	2.02e-13	2.47	3.53e-12	7.92e-11	3.08	2.35e-13	9.11e-12	2.82	0.000757073	0.0118779	thiamine biosynthesis protein ApbE, putative	[H] Coenzyme transport and metabolism	SP1470	ATGTAAGGGCTTCAAT	-63	28
SP1472	SP1472	spr1326	SPD_1302				2.04442	2.83656e-07	1.97595e-05							6.25	1.33e-15	7.43e-14	2.61	1.04e-11	2.01e-10	4.13	4.88e-15	3.87e-13	8.65	0.000123949	0.00285903	oxidoreductase, putative	[R] General function prediction only	SP1472
SP1474	SP1474	spr1328	SPD_1304							0.372759	1.50638e-05	0.00017846																glycyl-tRNA synthetase subunit beta	[J] Translation, ribosomal structure and biogenesis	SP1474
SP1480	SP1480	spr1334	SPD_1310							2.75497	0.000379397	0.00246998										0.42	4.91e-12	1.17e-10				hypothetical protein SPD_1310		SP1480
SP1482	SP1482	spr1335	SPD_1311										0.464736	0.00128509	0.0233123													oxidoreductase, Gfo/Idh/MocA family protein	[R] General function prediction only	SP1482
SP1495	SP1495	spr1348								0.178614	0.000106356	0.00088834																hypothetical protein		SP1495
SP1504	SP1504	spr1356	SPD_1331							0.333077	1.23024e-06	2.44853e-05				1.67	5.87e-10	6.59e-09				2.29	8.9e-11	1.3e-09				TPR domain-containing protein		SP1504
SP1505	SP1505	spr1357	SPD_1332							0.37765	1.09404e-05	0.000143794																hypothetical protein SPD_1332	[R] General function prediction only	SP1505
SP1507	SP1507	spr1359	SPD_1334							0.460689	0.000283948	0.00198195	3.5083	0.0047997	0.0549913							1.55	1.42e-07	6.34e-07	0.17	1.74e-05	0.000664074	F0F1 ATP synthase subunit epsilon	[C] Energy production and conversion	SP1507
SP1514	SP1514	spr1366	SPD_1341	0.204532	5.34887e-05	0.000660643	0.308192	0.000619673	0.00513886							0.63	2.8e-08	1.86e-07	0.45	9.84e-11	1.54e-09							F0F1 ATP synthase subunit C	[C] Energy production and conversion	SP1514	TATTAAACGCTTCCAA	-85	-44
SP1518	SP1518	spr1370	SPD_1346							2.02577	1.54654e-05	0.000182596																hypothetical protein SPD_1346	[R] General function prediction only	SP1518
SP1531	SP1531	spr1385	SPD_1360				0.41302	2.99368e-05	0.000585785							2.69	1.24e-07	6.79e-07	3.44	1.04e-13	3.56e-12							hypothetical protein SPD_1360		SP1531	TATGTAACCGGTAACACAT	-38	15
SP1539	SP1539	spr1394	SPD_1368				0.555982	2.09253e-06	8.78106e-05				0.456024	0.00200844	0.0298949							0.33	1.34e-10	1.78e-09				30S ribosomal protein S18	[J] Translation, ribosomal structure and biogenesis	SP1539
SP1540	SP1540	spr1395	SPD_1369							2.04721	9.30953e-06	0.000127157	0.502554	0.00147722	0.0249765							0.32	2.31e-09	1.87e-08				single-strand DNA-binding protein	[L] Replication, recombination and repair	SP1540
SP1541	SP1541	spr1396	SPD_1370	0.616662	0.000196578	0.0017692	0.531695	1.10255e-05	0.000297688	2.88646	0.000131187	0.00105282	0.264885	0.00250631	0.0347789							0.31	2.61e-10	3.12e-09				30S ribosomal protein S6	[J] Translation, ribosomal structure and biogenesis	SP1541
SP1548	SP1548	spr1407	SPD_1380							0.436008	3.19855e-05	0.000326702																hypothetical protein SPD_1380		SP1548
SP1549	SP1549	spr1408	SPD_1381							0.388374	0.000848064	0.00467374																peptide deformylase	[J] Translation, ribosomal structure and biogenesis	SP1549
SP1550	SP1550	spr1409	SPD_1382				1.7777	1.44785e-06	6.54916e-05	0.257048	3.46245e-07	1.00498e-05																putative glutathione S-transferase YghU	[O] Posttranslational modification, protein turnover, chaperones	SP1550
SP1551	SP1551	spr1410	SPD_1383							0.213393	1.09941e-06	2.30678e-05																cation-transporting ATPase, E1-E2 family protein	[P] Inorganic ion transport and metabolism	SP1551
SP1552	SP1552	spr1411	SPD_1384										0.497472	0.00311247	0.040602													cation efflux family protein	[P] Inorganic ion transport and metabolism	SP1552
SP1553	SP1553	spr1412	SPD_1385							0.388913	1.85177e-06	3.4307e-05																ABC transporter, ATP-binding protein	[R] General function prediction only	SP1553
SP1554	SP1554	spr1413	SPD_1386							0.316244	9.02894e-06	0.0001243																tRNA CCA-pyrophosphorylase	[J] Translation, ribosomal structure and biogenesis	SP1554
SP1562	SP1562	spr1420	no_SPD										0.0522177	0.00496604	0.0557959													hypothetical protein		SP1562
SP1571	SP1571	spr1429	SPD_1401							2.35726	6.69411e-06	9.75548e-05										0.32	4.84e-12	1.17e-10				dihydrofolate reductase	[H] Coenzyme transport and metabolism	SP1571	TTTGTAAGCTATTCCAAAC	-67	-32	no clear promoter
SP1578	SP1578	spr1436	SPD_1408				1.88498	7.23565e-07	3.8772e-05	0.406248	0.000405685	0.00260701				2.43	9.31e-12	1.68e-10	1.93	1.64e-09	1.78e-08	1.9	1.67e-09	1.41e-08				hypothetical protein SPD_1408	[H] Coenzyme transport and metabolism	SP1578
SP1579	SP1579									0.171306	0.000245205	0.0017501																hypothetical protein		SP1579
SP1580	SP1580	spr1437	SPD_1409							0.427466	0.000277183	0.00194251				6.13	1.89e-15	1.02e-13	5.89	4.44e-16	3.41e-14	4.05	5.27e-14	2.59e-12	6.86	1.36e-08	6.78e-06	sugar ABC transporter, ATP-binding protein	[G] Carbohydrate transport and metabolism	SP1580	TATAAAGCGTTTTCAT	-47	-9
SP1588	SP1588	spr1442	SPD_1415	0.000372836	3.59743e-09	5.22077e-07	0.00236643	7.22563e-09	9.67956e-07	2.13779	0.000336962	0.00228334													2.3	1.39e-05	0.000591474	pyridine nucleotide-disulfide oxidoreductase	[C] Energy production and conversion	SP1588	AGAAAGCGTTTTCA	-102	-57
SP1605	SP1605	spr1458	SPD_1430	0.455631	0.000126202	0.00125231	0.521307	0.00068529	0.0056294																			ferredoxin	[C] Energy production and conversion	SP1605
SP1606	SP1606	spr1459	SPD_1431	0.518323	7.94169e-07	2.82254e-05	0.495368	2.19798e-07	1.78036e-05	0.487333	3.93442e-05	0.000387107	0.301205	0.00108106	0.0215161													glycosyl transferase, group 2 family protein	[M] Cell wall/membrane/envelope biogenesis	SP1606
SP1607	SP1607	spr1460	SPD_1432	0.64999	0.000100279	0.0010552							0.389751	2.10344e-05	0.00261653													UDP-glucose 4-epimerase	[M] Cell wall/membrane/envelope biogenesis	SP1607
SP1608	SP1608	spr1461	SPD_1433							0.468673	0.000522321	0.0031639																FAD dependent oxidoreductase	[E] Amino acid transport and metabolism	SP1608
SP1626	SP1626	spr1467	SPD_1439				0.298146	1.11644e-08	1.44021e-06										2.46	3.74e-09	3.61e-08				1.89	0.0125528	0.0905207	30S ribosomal protein S15	[J] Translation, ribosomal structure and biogenesis	SP1626
SP1631	SP1631	spr1472	SPD_1444	0.64641	5.44838e-05	0.000670555	1.72119	4.81846e-06	0.000159835	0.491901	0.000346933	0.00231933																threonyl-tRNA synthetase	[J] Translation, ribosomal structure and biogenesis	SP1631
SP1638	SP1638	spr1480	SPD_1450										0.450096	0.00113853	0.0221536													iron-dependent transcriptional regulator	[K] Transcription	SP1638
SP1644	SP1644	spr1486	SPD_1457										3.30413	0.00125286	0.0234609										0.42	0.00083603	0.0128845	D-tyrosyl-tRNA deacylase	[J] Translation, ribosomal structure and biogenesis	SP1644
SP1650	SP1650	spr1494	SPD_1463							0.0637987	0.000367846	0.00241282																ABC transporter, substrate binding lipoprotein	[P] Inorganic ion transport and metabolism	SP1650
SP1651	SP1651	spr1495	SPD_1464	0.4655	1.21493e-06	3.77821e-05										2.24	4.93e-11	7.45e-10							0.39	0.000348538	0.00625752	thiol peroxidase	[O] Posttranslational modification, protein turnover, chaperones	SP1651
SP1659	SP1659	spr1502	SPD_1472	0.559383	2.09358e-06	5.78727e-05	1.65959	8.10887e-06	0.000241395	0.185775	8.94806e-08	4.15548e-06				1.63	1.21e-08	8.82e-08	0.56	8.58e-11	1.37e-09	2.17	5.42e-10	5.78e-09	0.66	0.0013465	0.0183198	isoleucyl-tRNA synthetase	[J] Translation, ribosomal structure and biogenesis	SP1659
SP1672	SP1672	spr1516	SPD_1485							0.338437	2.64129e-06	4.53183e-05													0.43	4.61e-05	0.00144618	recombination protein RecR	[L] Replication, recombination and repair	SP1672
SP1675	SP1675	spr1519	SPD_1488										2.34788	0.000203733	0.00806366	13.77	4.22e-15	1.97e-13	10.02	1.11e-16	1.01e-14	10.09	2.22e-16	4.07e-14	26.83	0.000201139	0.00407307	ROK family protein	[G] Carbohydrate transport and metabolism	SP1675	ATTGAAAATGATGTCAACT	downstream of start
SP1682	SP1682	spr1526	SPD_1494							0.399996	0.00084166	0.0046458				11.92	1.25e-13	3.63e-12	11.92	1.67e-15	9.93e-14	9.2	9.86e-13	3.09e-11	10.37	2.4e-07	3.81e-05	sugar ABC transporter, permease protein	[G] Carbohydrate transport and metabolism	SP1682
SP1683	SP1683	spr1527	SPD_1495							0.491729	0.000559307	0.00335296				17.94	8.88e-16	5.39e-14	16.61	7.77e-16	5.38e-14	9.1	4.44e-16	6.44e-14	7.73	1.26e-09	2.2e-06	sugar ABC transporter, sugar-binding protein	[G] Carbohydrate transport and metabolism	SP1683	ATGAAATCGCATACAA	-63	no promoter
SP1684	SP1684	spr1528	SPD_1496							0.404226	0.000637669	0.00370785				20.71	0	0	12.41	0	0	13.38	9.99e-16	1.2e-13	20.41	1.5e-08	6.55e-06	PTS system, IIBC components	[G] Carbohydrate transport and metabolism	SP1684	TGTAATCGATTTCA	downstream of start
SP1695	SP1695	spr1538	SPD_1506										2.18279	0.0052722	0.0582954													acetyl xylan esterase, putative	[Q] Secondary metabolites biosynthesis, transport and catabolism	SP1695
SP1703	SP1703	spr1545	SPD_1513							0.140467	0.000642696	0.00371845																hypothetical protein		SP1703
SP1704	SP1704	spr1546	SPD_1514	0.418548	1.32931e-06	4.09732e-05	1.52963	6.17007e-05	0.000938443	0.272342	1.36884e-05	0.000165544				2.69	1.41e-12	3.12e-11				2.3	5.25e-12	1.22e-10				ABC transporter, ATP-binding protein	[V] Defense mechanisms	SP1704
SP1705	SP1705	spr1547	SPD_1515	0.460722	6.2372e-06	0.000128545	1.64793	0.000158554	0.00189125	0.210153	3.82459e-07	1.05723e-05				2.14	8.6e-12	1.57e-10				2.07	2.78e-11	4.95e-10	0.6	0.036431	0.191386	hypothetical protein SPD_1515		SP1705	TGTTATCTTTTTCAA	downstream of start
SP1706	SP1706	spr1548	SPD_1516	0.483352	7.20524e-06	0.0001402	1.51358	0.000394595	0.00374489	0.210214	4.46412e-07	1.14327e-05				2.29	2.38e-12	4.82e-11				2.17	7.89e-11	1.17e-09				hypothetical protein SPD_1516		SP1706
SP1714	SP1714	spr1558	SPD_1524										2.31527	0.00552642	0.0599643													transcriptional regulator, GntR family protein	[K] Transcription	SP1714
SP1716	SP1716	spr1561	SPD_1527	0.560664	2.97586e-06	7.56564e-05				0.36863	2.18488e-06	3.90254e-05	1.7985	0.00250802	0.0346644	2.45	3.77e-12	7.4e-11				2.51	3.25e-12	8.71e-11				hypothetical protein SPD_1527	[C] Energy production and conversion	SP1716
SP1722	SP1722	spr1566	SPD_1532	5.68375	1.03939e-08	9.52681e-07																						PTS system IIABC components	[G] Carbohydrate transport and metabolism	SP1722
SP1722	SP1722	spr1566	SPD_1532	4.90226	1.07137e-08	9.32896e-07	2.20571	8.18863e-05	0.00114542	2.98926	0.000786548	0.00439735																PTS system IIABC components	[G] Carbohydrate transport and metabolism	SP1722
SP1724	SP1724	spr1568	SPD_1534	1.5463	0.000566356	0.00415288	1.62416	0.000924458	0.00718725				0.281313	0.000426476	0.0124825													sucrose-6-phosphate hydrolase	[G] Carbohydrate transport and metabolism	SP1724
SP1736	SP1736	spr1581	SPD_1546							3.65087	3.0131e-05	0.000311413																primosome assembly protein PriA	[L] Replication, recombination and repair	SP1736
SP1740	SP1740	spr1585	SPD_1550	3.13187	3.49599e-05	0.000483195																						hypothetical protein SPD_1550	[S] Function unknown	SP1740
SP1741	SP1741	spr1586	SPD_1551	3.58382	4.48704e-05	0.000576692																						hypothetical protein SPD_1551	[D] Cell cycle control, cell division, chromosome partitioning	SP1741
SP1743	SP1743	spr1588	SPD_1553							0.248701	1.31531e-07	5.32701e-06																hypothetical protein SPD_1553	[H] Coenzyme transport and metabolism	SP1743
SP1747	SP1747	spr1592	SPD_1557							0.482669	1.02389e-05	0.000137162																nicotinic acid mononucleotide adenylyltransferase	[H] Coenzyme transport and metabolism	SP1747
SP1750	SP1750	spr1595	SPD_1560										0.428753	0.00072334	0.0172561													hypothetical protein SPD_1560	[R] General function prediction only	SP1750
SP1775	SP1775	spr1601	SPD_1566							2.66015	5.04937e-05	0.000468985										0.37	1.99e-08	1.17e-07				hypothetical protein SPD_1566		SP1775
SP1778	SP1778	spr1604	SPD_1569				0.549415	0.000252456	0.00264055	0.217119	4.34228e-08	2.47937e-06	0.468672	8.60881e-05	0.00516974	1.53	3.21e-08	2.08e-07	2.18	1.05e-07	6.51e-07	1.82	2.63e-08	1.47e-07				aquaporin	[G] Carbohydrate transport and metabolism	SP1778
SP1786	SP1786	spr1612	SPD_1577				0.665321	0.000447715	0.00410366	2.82997	3.37933e-07	9.89093e-06																hypothetical protein SPD_1577	[S] Function unknown	SP1786
SP1787	SP1787	spr1613					0.343741	1.66567e-07	1.45038e-05	3.92498	6.6405e-06	9.75901e-05							1.89	1.5e-08	1.23e-07	0.46	2.28e-09	1.85e-08				hypothetical protein		SP1787
SP1801	SP1801			0.392367	0.000298295	0.00247372																						hypothetical protein		SP1801
SP1802	SP1802	spr1623	SPD_1588										2.01149	0.00133154	0.0235418	2.42	1.59e-10	2.12e-09	1.97	2.38e-08	1.84e-07	3.28	9.75e-12	1.94e-10				hypothetical protein SPD_1588		SP1802
SP1804	SP1804	spr1625	SPD_1590							0.411299	4.14412e-05	0.000403183	2.4539	0.000436998	0.0124759	2.69	3.67e-12	7.25e-11	1.88	7.25e-10	8.59e-09	4.06	1.09e-12	3.38e-11				general stress protein 24, putative	[S] Function unknown	SP1804
SP1810	SP1810	spr1630	SPD_1595							4.28707	1.14696e-06	2.36383e-05										0.35	3.21e-09	2.46e-08				hypothetical protein SPD_1595		SP1810
SP1823	SP1823	spr1641	SPD_1606	2.20293	0.000345093	0.00276949										4.4	1.55e-12	3.38e-11	4.92	8.65e-13	2.14e-11	3.37	2.16e-14	1.26e-12	2.35	0.0652037	0.284949	MgtC/SapB family protein	[S] Function unknown	SP1823
SP1824	SP1824	spr1643	SPD_1607	3.00931	8.1637e-06	0.000152872	1.82409	1.68805e-06	7.44236e-05							2.94	9e-14	2.73e-12	3	1.23e-11	2.29e-10	2.37	7.47e-11	1.13e-09	2.32	0.0724671	0.305203	ABC transporter, permease protein	[P] Inorganic ion transport and metabolism	SP1824
SP1825	SP1825	spr1644	SPD_1608	2.80869	1.77292e-05	0.000273234	1.65126	1.21605e-05	0.000316081							2.58	2.8e-13	7.12e-12	3.15	5.73e-11	9.53e-10	2.08	1.45e-10	1.89e-09				ABC transporter ATP-binding protein	[E] Amino acid transport and metabolism	SP1825
SP1826	SP1826	spr1645	SPD_1609	3.24969	8.18588e-06	0.000152468										2.04	8.18e-11	1.19e-09	4.47	2.26e-13	6.73e-12	2	5.61e-09	4.03e-08				ABC transporter, substrate-binding protein	[P] Inorganic ion transport and metabolism	SP1826
SP1827	SP1827	spr1646	SPD_1610	3.36903	4.65005e-07	1.79957e-05										1.66	5.32e-08	3.22e-07	2.89	1.03e-09	1.17e-08							hypothetical protein SPD_1610	[S] Function unknown	SP1827	ATGAAACCGTTTCCTT	-63	-10
SP1845	SP1845	spr1660	SPD_1626	0.530141	8.65823e-06	0.000157888				0.436568	1.32265e-05	0.000161077	0.560995	0.00180355	0.0288155													exodeoxyribonuclease III	[L] Replication, recombination and repair	SP1845
SP1851	SP1851	spr1666	SPD_1632							0.010563	3.60309e-05	0.000361659	0.00125714	2.99646e-05	0.00316263	1.88	3.74e-09	3.26e-08							2.23	1.47e-05	0.000608531	hypothetical protein SPD_1632	[Q] Secondary metabolites biosynthesis, transport and catabolism	SP1851
SP1852	SP1852	spr1667	SPD_1633	0.0354818	8.65086e-13	6.02619e-10	0.0857807	3.7137e-13	2.1558e-10	0.00813238	3.54723e-10	8.825e-08	0.0902415	3.79453e-08	0.000132163	4.53	6.33e-15	2.74e-13	3.56	1.05e-11	2e-10	4.3	3.13e-14	1.65e-12	2.35	6.47e-07	8.05e-05	galactose-1-phosphate uridylyltransferase	[G] Carbohydrate transport and metabolism	SP1852
SP1853	SP1853	spr1668	SPD_1634	0.0409833	1.2661e-12	7.3497e-10	0.0663779	6.60583e-14	1.1504e-10	0.0179165	5.24553e-11	3.65403e-08	0.0789246	6.75971e-06	0.00156961	3.31	8.45e-14	2.61e-12	4.81	4.63e-13	1.25e-11	2.91	1.19e-12	3.67e-11	3.54	1.11e-05	0.000487378	galactokinase	[G] Carbohydrate transport and metabolism	SP1853	GTGTAATCGTTTTCTT	-46	no clear promoter
SP1854	SP1854	spr1669	SPD_1635	0.154886	6.02695e-11	1.74932e-08	0.289912	3.20821e-10	5.58709e-08	0.11052	2.28209e-09	3.31189e-07	0.210819	0.00109834	0.021613													galactose operon repressor	[K] Transcription	SP1854
SP1856	SP1856	spr1671	SPD_1637	2.19859	2.04745e-05	0.000308714																						transcriptional regulator, MerR family protein	[K] Transcription	SP1856
SP1857	SP1857	spr1672	SPD_1638	4.01701	2.30326e-07	9.66535e-06	0.53055	6.70517e-06	0.000208519										4.18	2.27e-13	6.72e-12	0.56	1.51e-06	5.22e-06				cation efflux system protein	[P] Inorganic ion transport and metabolism	SP1857
SP1858	SP1858	spr1673	SPD_1639										0.143532	0.00015235	0.00663295							0.44	6.8e-12	1.5e-10				transcriptional regulator, TetR family protein	[K] Transcription	SP1858
SP1860	SP1860	spr1677	SPD_1642							0.497262	5.12759e-05	0.000474983										2.07	2.2e-10	2.72e-09	0.5	0.00329078	0.0341125	choline transporter (glycine betaine transport system permease protein)	[E] Amino acid transport and metabolism	SP1860
SP1861	SP1861	spr1678	SPD_1643										2.71731	0.000689429	0.0165606													choline transporter	[E] Amino acid transport and metabolism	SP1861
SP1864	SP1864	spr1681	SPD_1646	0.539782	0.000108748	0.00111731							5.19818	0.00392832	0.0480083													hypothetical protein SPD_1646		SP1864
SP1865	SP1865	spr1682	SPD_1647										2.34993	0.00800643	0.076822										0.42	0.00428562	0.0427702	glutamyl aminopeptidase PepA	[G] Carbohydrate transport and metabolism	SP1865
SP1873	SP1873			0.530878	2.86496e-06	7.33724e-05	0.526646	4.15541e-05	0.0007165	0.349753	2.97815e-05	0.000308717	0.534656	0.00083595	0.0189066													hypothetical protein	[S] Function unknown	SP1873
SP1875	SP1875	spr1690	SPD_1655	0.00310821	7.21301e-08	4.05208e-06	0.00400297	1.98801e-09	3.14739e-07				1.94123	0.0051519	0.0573293													segregation and condensation protein B	[K] Transcription	SP1875
SP1894	SP1894	spr1709	SPD_1673	0.353738	6.15786e-06	0.000127666																						sucrose phosphorylase	[G] Carbohydrate transport and metabolism	SP1894
SP1895	SP1895	spr1710	SPD_1675	0.340952	3.36312e-05	0.000466683				0.31739	0.000881276	0.0048111																sugar ABC transporter, permease protein	[G] Carbohydrate transport and metabolism	SP1895
SP1896	SP1896	spr1711	SPD_1676	0.40185	0.000276262	0.0023242				0.294145	0.000383255	0.00248118	0.176475	0.00671438	0.0681813													sugar ABC transporter, permease protein	[G] Carbohydrate transport and metabolism	SP1896
SP1897	SP1897	spr1712	SPD_1677	0.41707	0.000104699	0.00108856																						sugar ABC transporter, sugar-binding protein	[G] Carbohydrate transport and metabolism	SP1897
SP1907	SP1907	spr1723	SPD_1710							2.83484	1.1005e-05	0.000144099				0.51	1.77e-11	2.92e-10				0.31	1.01e-13	4.34e-12				co-chaperonin GroES	[O] Posttranslational modification, protein turnover, chaperones	SP1907
SP1912	SP1912	spr1728	SPD_1715							3.76723	0.000616399	0.00362044				0.58	2.42e-09	2.27e-08				0.43	3.22e-10	3.75e-09				hypothetical protein SPD_1715		SP1912
SP1917	SP1917	spr1733	SPD_1720	2.53404	5.83777e-06	0.000122488																						hypothetical protein SPD_1720	[S] Function unknown	SP1917
SP1924	SP1924	spr1740	SPD_1727							0.409297	1.91356e-05	0.000212937																hypothetical protein SPD_1727		SP1924
SP1930	SP1930	spr1746	SPD_1731	0.449937	0.000957488	0.00631616																						hypothetical protein SPD_1731		SP1930
SP1937	SP1937	spr1754	SPD_1737	0.58374	1.34988e-05	0.000222826				0.460665	3.0176e-05	0.000310956																autolysin/N-acetylmuramoyl-L-alanine amidase	[R] General function prediction only	SP1937
SP1939	SP1939	spr1756	SPD_1738							0.458201	6.98194e-05	0.000626755																MATE efflux family protein DinF	[V] Defense mechanisms	SP1939
SP1942	SP1942	spr1759	SPD_1741							2.18355	0.000699951	0.0039966																transcriptional regulator, putative	[K] Transcription	SP1942
SP1944	SP1944	spr1761	SPD_1743							2.55304	0.000143233	0.00113125																hypothetical protein SPD_1743	[R] General function prediction only	SP1944
SP1945	SP1945	spr1762	SPD_1744				2.18727	0.000117508	0.00149373																			hypothetical protein SPD_1744		SP1945
SP1946	SP1946	spr1763	SPD_1745				2.81736	1.43205e-07	1.31259e-05							2.93	3.76e-13	9.22e-12				2.14	2.91e-10	3.43e-09				transcriptional regulator PlcR, putative		SP1946
SP1947	SP1947	spr1764	SPD_1746				3.6836	6.89463e-06	0.000212513							12.8	5.23e-13	1.27e-11	2.23	1.16e-08	9.79e-08	5.73	2.28e-12	6.5e-11				hypothetical protein SPD_1746		SP1947	AAGAAAGGGGTTTCAT	-11	27
SP1950	SP1950	spr1767	SPD_1749										5.81807	0.000135761	0.00665993	9.95	0.000645141	0.00133226				16.54	0	0	10.01	0.0131935	0.0939735	bacteriocin formation protein, putative	[V] Defense mechanisms	SP1950
SP1951	SP1951	spr1768	SPD_1750	0.488951	0.000312058	0.0025574	10.8847	3.49387e-13	2.43383e-10				6.38271	1.2973e-05	0.00196456	49.73	0	0	2.53	1.12e-08	9.51e-08	21.55	3.33e-16	5.52e-14	12.83	0.0409009	0.205567	hypothetical protein SPD_1750	[R] General function prediction only	SP1951
SP1952	SP1952	spr1769	SPD_1751	0.500505	0.000742668	0.0051222	11.5084	5.69544e-14	1.98372e-10				4.83311	6.00562e-05	0.00435783	43.07	4.44e-16	3.01e-14	2.03	9.02e-08	5.69e-07	19.22	1.11e-15	1.29e-13				hypothetical protein SPD_1751		SP1952
SP1953	SP1953	spr1770	SPD_1752	0.485999	0.000189131	0.00171996	10.151	5.69767e-13	1.9845e-10							42.84	0	0	2.12	1.06e-06	5e-06	17.19	0	0	11.16	0.0265866	0.152555	toxin secretion ABC transporter, ATP-binding/permease protein	[V] Defense mechanisms	SP1953	TGAAATCGGTACCAC	downstream of start
SP1955	SP1955						6.64944	5.3979e-13	2.08899e-10				47.2061	0.000229501	0.00868861	19.89	0	0	1.74	3.04e-07	1.69e-06	9.26	6.55e-15	4.96e-13				hypothetical protein		SP1955
SP1956	SP1956	spr1772	SPD_1754	0.557729	0.000821564	0.00555633	6.45204	6.54143e-13	2.07126e-10	0.469631	0.000594283	0.00350828	3.00209	5.66482e-05	0.004198	20.07	0	0	1.85	1.09e-07	6.78e-07	9.69	1.11e-16	2.76e-14	4.81	0.000117806	0.00277242	hypothetical protein SPD_1754	[S] Function unknown	SP1956
SP1957	SP1957	spr1773	SPD_1755	0.502678	0.000118879	0.00118641	4.93986	1.89201e-11	4.39324e-09				3.31201	0.000100039	0.00561993	17.64	0	0	1.87	5.42e-09	5.03e-08	11.13	8.88e-16	1.1e-13	4.76	0.00258755	0.028341	ABC transporter, ATP-binding protein	[V] Defense mechanisms	SP1957
SP1958	SP1958	spr1774	SPD_1756				6.03262	3.3837e-07	2.06762e-05							5.06	6.27e-11	9.35e-10				2.16	9.31e-10	8.89e-09	2.26	0.0303927	0.167232	hypothetical protein SPD_1756		SP1958
SP1960	SP1960	spr1776	SPD_1758				101.587	0.000537015	0.00472329	0.569816	8.02314e-05	0.000688291													0.48	1.4e-06	0.000118866	DNA-directed RNA polymerase subunit beta'	[K] Transcription	SP1960
SP1972	SP1972	spr1787	SPD_1769				0.615737	2.80667e-05	0.000565066	0.392101	2.58728e-06	4.46113e-05																hypothetical protein SPD_1769	[R] General function prediction only	SP1972
SP1976	SP1976	spr1791	SPD_1774	0.57615	6.94331e-05	0.000808814				0.506783	0.000147373	0.00115869				3.84755	8.9373e-14	2.73576e-12	2.81578	6.86118e-14	2.47217e-12	3.16288	4.21219e-13	1.56075e-11	1.86985	5.69583e-06	0.000309978	pyruvate formate-lyase activating enzyme	[O] Posttranslational modification, protein turnover, chaperones	SP1976	TATAAAACGTTTTCAA	-21	18
SP1982	SP1982	spr1796	SPD_1779							0.470071	0.000380497	0.00246792													0.37	0.000405377	0.00709512	hypothetical protein SPD_1779	[H] Coenzyme transport and metabolism	SP1982
SP1992	SP1992	spr1806	SPD_1789	4.21831	5.23141e-09	6.2831e-07				36.4392	1.98714e-05	0.000219721				0.36	1.42e-12	3.1e-11	1.72	7.06e-09	6.37e-08	0.18	2.6e-13	9.86e-12				cell wall surface anchor family protein		SP1992
SP1993	SP1993	spr1807	SPD_1790				0.402679	1.86604e-05	0.000427593																			50S ribosomal protein L34		SP1993
SP2002	SP2002	spr1816	SPD_1800	2.97756	3.93739e-07	1.59464e-05																						hypothetical protein SPD_1800	[V] Defense mechanisms	SP2002
SP2003	SP2003	spr1817	SPD_1801	2.90287	3.3151e-05	0.00046186										0.47	5.86e-10	6.6e-09										ABC transporter, ATP-binding protein	[V] Defense mechanisms	SP2003
SP2004	SP2004		SPD_1802	2.83709	0.000100098	0.0010597																						hypothetical protein SPD_1802		SP2004
SP2005	SP2005	spr1818	SPD_1803	2.58326	0.000703056	0.00492705																						hypothetical protein SPD_1803		SP2005
SP2006	SP2006	spr1819	SPD_1818	3.08551	4.58431e-06	0.000103014										0.36	1.13e-11	1.96e-10				0.25	9.33e-15	6.13e-13				transcriptional regulator ComX2		SP2006
SP2007	SP2007	spr1820	SPD_1819	2.47093	2.20623e-06	5.95682e-05	0.53565	4.42736e-05	0.00074137	4.01372	9.24979e-08	4.23908e-06							3.01	1.64e-13	5.29e-12	0.65	3.18e-08	1.72e-07	2.12	0.00017131	0.00359442	transcription antitermination protein NusG	[K] Transcription	SP2007
SP2008	SP2008	spr1821	SPD_1820				0.3868	4.06334e-05	0.000714779							0.55	3.14e-09	2.83e-08	1.94	1.39e-09	1.53e-08	0.39	2.39e-09	1.9e-08				preprotein translocase subunit SecE	[U] Intracellular trafficking, secretion, and vesicular transport	SP2008
SP2009	SP2009	spr1822					0.236792	2.89577e-07	1.93961e-05	2.68929	0.0002649	0.00187149				0.51	1.7e-10	2.24e-09				0.37	4.49e-12	1.12e-10				50S ribosomal protein L33	[J] Translation, ribosomal structure and biogenesis	SP2009
SP2010	SP2010	spr1823	SPD_1821	2.23212	2.24341e-06	6.01062e-05	0.620868	7.96665e-05	0.00112339							0.64	2.89e-09	2.63e-08	2.11	1.14e-11	2.16e-10				2.74	8.28e-05	0.00228854	penicillin-binding protein 2A	[M] Cell wall/membrane/envelope biogenesis	SP2010
SP2011	SP2011	spr1824	SPD_1822				0.492922	2.83769e-06	0.000107431																			ribosomal large subunit pseudouridine synthase, RluD subfamily protein	[J] Translation, ribosomal structure and biogenesis	SP2011
SP2022	SP2022	spr1834	SPD_1831										0.327628	0.00220071	0.0316738	0.47	7.63e-10	8.38e-09				0.46	5.9e-11	9.17e-10	2.13	0.00073213	0.011591	PTS system, IIC component	[G] Carbohydrate transport and metabolism	SP2022
SP2023	SP2023	spr1835	SPD_1832							2.51601	0.000433	0.0027371																PTS system, IIB component	[G] Carbohydrate transport and metabolism	SP2023
SP2026	SP2026	spr1837	SPD_1834	0.0834354	2.25542e-12	1.12223e-09	1.72024	2.96829e-06	0.000111167	0.269697	4.63229e-08	2.52098e-06				15.67	0	0				2.74	5.81e-13	1.98e-11				bifunctional acetaldehyde-CoA/alcohol dehydrogenase	[C] Energy production and conversion	SP2026	ATGAAACTGTTTACAA	-85	-23
SP2027	SP2027	spr1838	SPD_1836							2.11135	0.000299414	0.00206098																hypothetical protein SPD_1836	[S] Function unknown	SP2027
SP2028	SP2028	spr1839	SPD_1837							2.87022	3.50623e-06	5.76047e-05										0.36	7.09e-12	1.55e-10				phosphotyrosine protein phosphatase	[T] Signal transduction mechanisms	SP2028
SP2031	SP2031	spr1842	SPD_1840				0.499491	0.000800474	0.00639461																			putative L-ascorbate 6-phosphate lactonase	[R] General function prediction only	SP2031
SP2039	SP2039	spr1850	SPD_1848	2.90184	3.64136e-06	8.80753e-05										0.59	4.77e-09	4.01e-08	1.89	1.72e-09	1.85e-08	0.47	7.37e-11	1.12e-09				hypothetical protein SPD_1848		SP2039
SP2040	SP2040	spr1851	SPD_1849				0.615231	5.03196e-05	0.000818986	2.30517	1.1149e-05	0.000143291																protein jag (SpoIIIJ-associated protein ), putative	[R] General function prediction only	SP2040
SP2041	SP2041	spr1852	SPD_1850	1.63928	4.33126e-05	0.000558732	0.531078	1.49498e-05	0.000371929	1.83699	0.000415383	0.00264493	0.492604	0.000638061	0.0157615	0.65	3e-08	1.96e-07	2.02	1.58e-10	2.34e-09				2.13	1.2e-06	0.000106748	SpoIIIJ family protein	[U] Intracellular trafficking, secretion, and vesicular transport	SP2041
SP2042	SP2042	spr1853	SPD_1851				0.462641	1.24096e-06	6.08771e-05	2.84947	5.72528e-05	0.000524767				0.59	3.52e-09	3.12e-08				0.37	2.26e-12	6.51e-11	2.4	0.0322902	0.174638	ribonuclease P	[J] Translation, ribosomal structure and biogenesis	SP2042
SP2056	SP2056	spr1867	SPD_1866	0.472043	1.72492e-07	8.01051e-06										3.03	5.5e-12	1.04e-10	2.19	8.73e-11	1.39e-09							N-acetylglucosamine-6-phosphate deacetylase	[G] Carbohydrate transport and metabolism	SP2056
SP2058	SP2058	spr1869	SPD_1868	1.55211	0.000660867	0.00469755	0.510744	2.39583e-05	0.000508821	2.68747	1.14545e-05	0.000146676																queuine tRNA-ribosyltransferase	[J] Translation, ribosomal structure and biogenesis	SP2058
SP2060	SP2060	spr1872	SPD_1870	3.01148	1.79971e-08	1.3337e-06	0.39919	5.70859e-08	6.21345e-06	2.84833	2.62577e-05	0.000276301				0.39	8e-14	2.56e-12	2.7	5.53e-14	2.12e-12	0.57	9.58e-10	9.06e-09	2.8	0.000136285	0.00300431	pyrrolidone-carboxylate peptidase	[O] Posttranslational modification, protein turnover, chaperones	SP2060
SP2061	SP2061	spr1873	SPD_1871	3.81614	6.49381e-06	0.000132269	0.286796	8.60307e-06	0.000251802							0.31	4.12e-12	8.01e-11	2.68	4.06e-12	9e-11	0.56	5.55e-10	5.84e-09				hypothetical protein SPD_1871	[S] Function unknown	SP2061
SP2062	SP2062	spr1874	SPD_1872	4.37442	3.37096e-08	2.30216e-06	0.399897	2.30584e-06	9.44852e-05				0.20125	0.00328159	0.0424899	0.39	3.94e-11	6.15e-10	3.36	5.26e-13	1.39e-11	0.53	7.27e-10	7.23e-09	5.43	0.000821817	0.0127785	transcriptional regulator, MarR family	[K] Transcription	SP2062
SP2064	SP2064	spr1876	SPD_1875	2.08044	0.000487249	0.00367335																						hydrolase, haloacid dehalogenase-like family protein	[R] General function prediction only	SP2064
SP2065	SP2065		SPD_1876	2.41134	2.27156e-06	6.03959e-05										0.49	7.96e-11	1.17e-09				0.6	5.67e-09	4.05e-08				MATE efflux family protein	[V] Defense mechanisms	SP2065
SP2066	SP2066	spr1878	SPD_1877	2.0728	1.64571e-06	4.9414e-05				2.38267	1.61407e-05	0.000189287																threonine synthase	[E] Amino acid transport and metabolism	SP2066
SP2067	SP2067	spr1879	SPD_1878	2.47679	1.31167e-07	6.52651e-06	0.63571	0.000307639	0.00310581	2.2935	0.000260378	0.00184328	0.409596	0.000456675	0.0127248	0.39	2.19e-12	4.48e-11				0.53	1.26e-08	7.91e-08	2.65	2.07e-05	0.000758163	hypothetical protein SPD_1878	[H] Coenzyme transport and metabolism	SP2067
SP2068	SP2068	spr1880	SPD_1895				0.586662	3.08798e-05	0.000594223	3.02865	5.64984e-06	8.6689e-05				0.54	1.33e-09	1.34e-08				0.38	5.96e-11	9.19e-10	1.52	0.0387975	0.200492	cytidine/deoxycytidylate deaminase family protein	[F] Nucleotide transport and metabolism	SP2068
SP2069	SP2069	spr1881	SPD_1896	2.30255	1.27639e-08	1.01038e-06	0.572108	3.22386e-06	0.000118197	4.66822	2.41702e-09	3.3674e-07	0.494015	0.00409641	0.0493695	0.39	1.82e-12	3.83e-11	1.5	4.48e-08	3.15e-07	0.21	4.93e-13	1.75e-11	2.03	0.00130517	0.0178973	glutamyl-tRNA synthetase	[J] Translation, ribosomal structure and biogenesis	SP2069
SP2083	SP2083		SPD_1909										0.475036	0.00216204	0.0313766													sensor histidine kinase PnpS	[T] Signal transduction mechanisms	SP2083
SP2084	SP2084	spr1895	SPD_1910	2.72786	5.34493e-05	0.000662505																0.38	4.86e-12	1.17e-10				phosphate ABC transporter, phosphate-binding protein	[P] Inorganic ion transport and metabolism	SP2084	ATTGACAACACTGCCAAAA	downstream of start
SP2085	SP2085	spr1896	SPD_1911	2.84807	1.81786e-06	5.18985e-05																0.49	7.73e-11	1.16e-09				phosphate ABC transporter, permease protein PstC	[P] Inorganic ion transport and metabolism	SP2085
SP2087	SP2087	spr1898	SPD_1913	3.59883	6.6204e-06	0.000133288	2.17855	0.000161516	0.00191347													0.41	1.24e-11	2.38e-10				phosphate ABC transporter, ATP-binding protein	[P] Inorganic ion transport and metabolism	SP2087
SP2088	SP2088	spr1899	SPD_1914	3.42582	2.13715e-07	9.18973e-06	1.93708	0.000942768	0.00729702													0.45	2.64e-11	4.71e-10				phosphate transport system regulatory protein PhoU	[P] Inorganic ion transport and metabolism	SP2088
SP2091	SP2091	spr1902	SPD_1918							2.4258	1.87761e-05	0.000210958																NAD(P)H-dependent glycerol-3-phosphate dehydrogenase	[C] Energy production and conversion	SP2091
SP2100	SP2100	spr1910	SPD_1926							2.0761	1.49687e-05	0.000177939										0.48	5.8e-10	6.05e-09				tyrosyl-tRNA synthetase	[J] Translation, ribosomal structure and biogenesis	SP2100
SP2102	SP2102	spr1912	SPD_1928							2.84647	4.21229e-05	0.000407539																hypothetical protein SPD_1928		SP2102
SP2106	SP2106	spr1916	SPD_1932	2.77377	1.02974e-08	9.69347e-07							33.8568	0.000143655	0.00667136				3.11	1.29e-13	4.33e-12							maltodextrin phosphorylase	[G] Carbohydrate transport and metabolism	SP2106
SP2107	SP2107	spr1917	SPD_1933	3.03298	4.35707e-09	5.62062e-07	0.624203	1.33629e-05	0.000342228	1.6897	0.000714341	0.0040522				0.66	5.65e-08	3.41e-07	3.1	7.11e-15	3.41e-13				3.08	9.42e-06	0.000449331	4-alpha-glucanotransferase	[G] Carbohydrate transport and metabolism	SP2107	TTAAAAACGCTTGCAA	-102	-25
SP2116	SP2116	spr1926	SPD_1944				1.97648	1.60606e-05	0.000385785	0.409786	0.000363194	0.00239132				1.63	8.19e-09	6.29e-08				2.3	6.16e-12	1.39e-10				hypothetical protein SPD_1944		SP2116
SP2117	SP2117	spr1927	SPD_1945				2.16883	3.57335e-06	0.000128309																			hypothetical protein SPD_1945		SP2117
SP2124	SP2124		SPD_1953										0.0313337	0.00510511	0.0571739													hypothetical protein SPD_1953		SP2124
SP2126	SP2126	spr1935	SPD_1956							2.24935	5.91838e-06	8.96249e-05	0.616862	0.00272432	0.0362168													dihydroxy-acid dehydratase	[E] Amino acid transport and metabolism	SP2126
SP2132	SP2132	spr1941	SPD_1962	2.50205	8.81553e-08	4.72377e-06																						hypothetical protein SPD_1962	[O] Posttranslational modification, protein turnover, chaperones	SP2132
SP2134	SP2134	spr1943	SPD_1963				0.451528	1.31009e-05	0.000338003	2.39758	0.000149738	0.00116675										0.4	9.63e-12	1.93e-10				50S ribosomal protein L32	[J] Translation, ribosomal structure and biogenesis	SP2134
SP2135	SP2135	spr1944	SPD_1964				0.475534	0.000237448	0.00252915													0.4	4.64e-12	1.14e-10				50S ribosomal protein L33	[J] Translation, ribosomal structure and biogenesis	SP2135
SP2136	SP2136	spr1945	SPD_1965	0.168999	9.83195e-07	3.29276e-05	1.79715	7.9295e-05	0.0011227				2.21068	0.000141267	0.00664909	7.61	4.59e-07	2.14e-06				2.65	2.87e-11	5.07e-10				choline binding protein PcpA	[R] General function prediction only	SP2136
SP2146	SP2146	spr1954	SPD_1974							0.425159	0.000300137	0.00206189	0.289951	0.00545951	0.059797													hypothetical protein SPD_1974	[G] Carbohydrate transport and metabolism	SP2146
SP2150	SP2150	spr1957	SPD_1976	0.559266	0.000240051	0.00209025				0.476943	0.000125742	0.00102327				7.88	4.44e-16	2.95e-14	7.16	4.64e-14	1.82e-12	7.5	3e-15	2.55e-13	6.01	8.36e-08	2.43e-05	ornithine carbamoyltransferase	[E] Amino acid transport and metabolism	SP2150
SP2151	SP2151	spr1958	SPD_1977							0.471663	0.000338355	0.0022839				8.16	1.11e-16	9.6e-15	6.98	2e-15	1.13e-13	7.69	1.67e-15	1.76e-13	5.96	2.86e-06	0.000199097	carbamate kinase	[E] Amino acid transport and metabolism	SP2151
SP2152	SP2152	spr1959	SPD_1978							0.396781	1.77407e-05	0.000202593				8.91	0	0	7.8	2.11e-15	1.16e-13	8.93	9.21e-15	6.17e-13	7.22	6.99e-08	2.43e-05	hypothetical protein SPD_1978	[S] Function unknown	SP2152	TAGAAAGCGTTTTCTT	-72	62
SP2183	SP2183	spr1987	SPD_2010	0.205001	5.77654e-06	0.000121938										2.04	1.22e-10	1.68e-09										hypothetical protein SPD_2010		SP2183
SP2184	SP2184	spr1988	SPD_2011	0.156333	1.08141e-08	9.18675e-07				0.19419	7.08853e-06	0.000101186				3.69	3.2e-14	1.15e-12				2.68	1.11e-11	2.18e-10				glycerol uptake facilitator protein	[G] Carbohydrate transport and metabolism	SP2184
SP2185	SP2185	spr1990	SPD_2012	0.0766968	5.31987e-10	1.02939e-07				0.185421	2.57304e-05	0.000271573	0.325741	0.00775947	0.0757037	3.19	7.98e-13	1.86e-11	0.66	2.9e-09	2.97e-08	2.81	2.45e-12	6.76e-11	1.88	0.00624156	0.0557419	alpha-glycerophosphate oxidase	[C] Energy production and conversion	SP2185	TGTCAAAGCTTTCAT	downstream of start
SP2186	SP2186	spr1991	SPD_2013	0.0722427	5.04556e-11	1.75737e-08	0.654751	0.000829258	0.00657928	0.208254	6.60172e-06	9.74314e-05				3.2	3.05e-13	7.64e-12				2.45	2.37e-12	6.59e-11	1.57	0.0734269	0.308872	glycerol kinase	[C] Energy production and conversion	SP2186	AAGAAAGCGCTTTATT	-67	-2
SP2187	SP2187	spr1992	SPD_2014	0.472867	8.38678e-06	0.000155379				0.356765	3.02615e-05	0.000310917				3.35	3.87e-14	1.34e-12	2.58	2.07e-13	6.23e-12	3.03	4.91e-11	7.89e-10				hypothetical protein SPD_2014		SP2187	AATGAAAGGGGTAACAAAT	-8	no promoter predictable
SP2195	SP2195	spr2001	SPD_2023							2.47542	4.70823e-05	0.000445618																transcriptional regulator CtsR	[K] Transcription	SP2195
SP2201	SP2201	spr2006	SPD_2028	2.14086	7.10931e-05	0.000817218																						choline binding protein D	[R] General function prediction only	SP2201
SP2209	SP2209	spr2014	SPD_2036							2.2998	5.33305e-05	0.000491403				0.62	1.62e-06	6.38e-06				0.37	5.66e-13	1.97e-11				hypothetical protein SPD_2036	[S] Function unknown	SP2209
SP2210	SP2210	spr2015	SPD_2037							0.232478	0.000460518	0.00286938																cysteine synthase A	[E] Amino acid transport and metabolism	SP2210
SP2214	SP2214	spr2019	SPD_2041				0.445928	8.0067e-08	8.20216e-06	2.54056	4.21364e-07	1.09523e-05																elongation factor Ts	[J] Translation, ribosomal structure and biogenesis	SP2214
SP2215	SP2215	spr2020	SPD_2042				0.351816	3.80751e-08	4.57295e-06	3.30276	2.91849e-08	2.07451e-06	0.385216	0.000233409	0.00874153	0.46	4.95e-11	7.45e-10				0.24	3.78e-11	6.31e-10	2.04	3.18e-06	0.000208743	30S ribosomal protein S2	[J] Translation, ribosomal structure and biogenesis	SP2215
SP2216	SP2216	spr2021	SPD_2043				0.267217	2.94257e-10	5.39419e-08	2.13493	0.000176305	0.00134076				0.33	4.05e-12	7.92e-11										secreted 45 kDa protein precursor	[S] Function unknown	SP2216
SP2226	SP2226	spr2031	SPD_2053							4.98834	3.27666e-06	5.40881e-05																hypothetical protein SPD_2053	[S] Function unknown	SP2226
SP2233	SP2233	spr2039	SPD_2059	8.86729	1.29176e-09	2.2496e-07				5.33058	0.000222115	0.00160837				0.24	3.24e-13	8.07e-12	1.87	4.88e-09	4.59e-08	0.32	7.23e-11	1.1e-09				hypothetical protein	[S] Function unknown	SP2233
SP2235	SP2235	spr2041	SPD_2063	3.0847	1.82447e-07	8.25277e-06										0.37	6.13e-13	1.45e-11				0.45	1.78e-11	3.31e-10				response regulator	[K] Transcription	SP2235
SP2236	SP2236	spr2042	SPD_2064	3.53444	2.66038e-07	1.09013e-05										0.3	6.75e-14	2.2e-12				0.45	4.57e-11	7.4e-10				putative sensor histidine kinase ComD	[T] Signal transduction mechanisms	SP2236
SP2237	SP2237	spr2043	SPD_2065	2.67394	0.000443431	0.00337959																						competence-stimulating peptide type 1		SP2237
SP2240	SP2240	spr2046	SPD_2069										3.11851	0.000368844	0.0114704													SpoJ protein	[K] Transcription	SP2240
SPD_0087	SPD_0087	no_R6	SPD_0087	0.190896	4.86918e-07	1.86366e-05							3.36127	9.53026e-06	0.00174705	2.6	1.35e-09	1.35e-08	0.64	6.05e-06	2.36e-05				0.66	0.00864234	0.0693577	hypothetical protein SPD_0087		SPD_0087
SPD_0118	SPD_0118		SPD_0118	0.656488	7.87565e-05	0.000887731	1.93804	2.82201e-06	0.000108012	0.50476	0.00044187	0.00277303	2.69083	0.00206399	0.0303328				0.19	9.88e-13	2.41e-11				0.28	4.27e-06	0.000265381	hypothetical protein SPD_0118		SPD_0118
SPD_0319	SPD_0319		SPD_0319							2.50015	4.3083e-05	0.000415673	4.3152	9.89887e-06	0.00172389													undecaprenylphosphate glucosephosphotransferase Cps2E		SPD_0319
SPD_0322	SPD_0322		SPD_0322							1.72273	0.000126355	0.00102586	2.99251	8.49797e-06	0.0018499													glycosyl transferase, group 1 family protein		SPD_0322
SPD_0418	SPD_0418	no_R6	SPD_0418	0.123576	3.90149e-05	0.000520647	0.167243	0.000108661	0.00143903				8.72395	0.000150186	0.00670638													hypothetical protein SPD_0418		SPD_0418
SPD_0682	SPD_0682	no_R6	SPD_0682										7.96574	0.000382976	0.0115992													hypothetical protein SPD_0682		SPD_0682
SPD_0830	SPD_0830	spr0841	SPD_0830							2.84447	7.8414e-06	0.000110573	3.71563	0.00205442	0.03032													IS1381, transposase OrfB		SPD_0830
SPD_0882	SPD_0882	spr0899	SPD_0882							4.49169	4.4487e-09	5.34304e-07	2.60976	9.65899e-05	0.00551512				0.67	2.33e-07	1.32e-06	0.41	8.24e-10	8e-09				IS630-Spn1, transposase Orf2, truncation		SPD_0882
SPD_0945	SPD_0945		SPD_0945				4.25679	0.000760818	0.00613409																			AMP binding enzyme, putative		SPD_0945
SPD_1114	SPD_1114	spr1134	SPD_1114				3.04134	7.45673e-05	0.0010688																			hypothetical protein SPD_1114		SPD_1114
SPD_1299	SPD_1299		SPD_1299				2.00867	4.35305e-05	0.000739593							4.05	2.68e-14	9.95e-13	2.3	4.87e-10	6.19e-09	2.19	2.55e-10	3.07e-09				hypothetical protein SPD_1299		SPD_1299
SPD_1354	SPD_1354	spr1378	SPD_1354				2.25257	0.000105622	0.00141493																			hypothetical protein SPD_1354		SPD_1354
SPD_1604	SPD_1604		SPD_1604							5.37705	0.000810148	0.00450039	2.87509	0.00110208	0.0215648													hypothetical protein SPD_1604		SPD_1604
SPD_1873	SPD_1873		SPD_1873	4.6956	7.70395e-11	2.06407e-08	0.300626	5.01777e-05	0.000820512	18.7025	1.10859e-05	0.000143008				0.46	4.23e-09	3.66e-08	2.92	2.91e-13	8.2e-12	0.45	1.13e-11	2.2e-10	16.14	0.0104672	0.0797752	hypothetical protein SPD_1873		SPD_1873
SPD_2001	SPD_2001	no_R6	SPD_2001							12.5504	2.4953e-05	0.000265784							0.58	7.86e-08	5.09e-07	0.49	9.57e-11	1.37e-09				hypothetical protein SPD_2001		SPD_2001
SPD_2038	SPD_2038	spr2016	SPD_2038										4.26849	0.00593278	0.0628081													hypothetical protein SPD_2038		SPD_2038
spr0033_Dde_3-	spr0033_Dde_3-	spr0033	SPD_0039				0.389654	1.23318e-07	1.16086e-05													2.11	1.54e-06	5.33e-06	2.77	0.0313176	0.17097	CoA binding domain protein		spr0033_Dde_3-
spr0067	spr0067	spr0067	SPD_0073	2.84899	1.917e-05	0.000291567				7.73108	0.000203002	0.00150758				0.36	9.67e-13	2.2e-11				0.43	8.49e-11	1.26e-09				hypothetical protein SPD_0073		spr0067
spr0067_Taq_3-	spr0067_Taq_3-	spr0067	SPD_0073	8.76442	5.7422e-11	1.81819e-08	0.433075	6.59061e-05	0.000972673	6.41125	0.000149477	0.00116995										0.23	1.29e-14	8.01e-13				COG1937 family protein		spr0067_Taq_3-
spr0098_Taq_3-	spr0098_Taq_3-	spr0098	SPD_0106										0.00536278	0.00100506	0.0209619										5.31	5.71e-05	0.00172826	bacteriocin, putative		spr0098_Taq_3-
spr0103_Dde_3-	spr0103_Dde_3-	spr0103	SPD_0111	2.03702	0.000194571	0.00175568	2.89519	2.6149e-05	0.000538917																			argininosuccinate lyase argH		spr0103_Dde_3-
spr0111_Taq_3-	spr0111_Taq_3-	spr0111	SPD_0117				1.63491	0.000110451	0.0014517	0.365564	3.49795e-07	1.00689e-05																conserved hypothetical protein		spr0111_Taq_3-
spr0112	spr0112	spr0112		0.483523	1.17675e-06	3.72602e-05													0.26	5.27e-14	2.05e-12							hypothetical protein		spr0112
spr0113	spr0113	spr0113	SPD_0119	0.435612	1.29429e-07	6.53337e-06	1.74016	8.94028e-06	0.000259492	0.403983	7.78423e-05	0.000672766							0.25	2.19e-14	9.11e-13				0.33	0.0151112	0.102999	hypothetical protein SPD_0119		spr0113
spr0113_Dde_3-	spr0113_Dde_3-	spr0113	SPD_0119	0.482107	1.64543e-08	1.24588e-06				0.239764	2.51079e-07	8.25008e-06													0.2	9.23e-05	0.00234661	hypothetical protein		spr0113_Dde_3-
spr0114	spr0114	spr0114	SPD_0120	0.394958	1.8356e-06	5.19789e-05				0.193585	5.94503e-07	1.42804e-05							0.21	1.11e-15	7.25e-14				0.29	0.00010702	0.00258855	hypothetical protein SPD_0120		spr0114
spr0115_Taq_3-	spr0115_Taq_3-	spr0115	SPD_0121	0.421272	5.28953e-06	0.000114431				0.0639816	5.80164e-11	3.36785e-08													0.36	6.87e-05	0.00201171	hypothetical protein		spr0115_Taq_3-
spr0116	spr0116	spr0116		0.397028	1.77347e-05	0.000272114	1.70207	4.59086e-05	0.000761426																			hypothetical protein		spr0116
spr0116_Taq_3-	spr0116_Taq_3-	spr0116		0.357322	1.32814e-07	6.51537e-06				0.12314	1.89881e-09	2.87546e-07										1.77	1.12e-08	7.16e-08	0.04	0.000434011	0.00752069	hypothetical protein		spr0116_Taq_3-
spr0117	spr0117	spr0117	SPD_0122	0.359644	2.40087e-09	3.80101e-07				0.313739	3.83389e-05	0.000379359							0.18	1.11e-16	1.1e-14				0.37	0.0120848	0.0882418	hypothetical protein		spr0117
spr0117_Taq_3-	spr0117_Taq_3-	spr0117	SPD_0122	0.370889	2.3863e-07	9.89462e-06	1.81224	8.52168e-05	0.00117782	0.114342	1.47398e-10	4.66717e-08													0.3	9.19e-07	9.7e-05	hypothetical protein		spr0117_Taq_3-
spr0118_Taq_3-	spr0118_Taq_3-	spr0118	SPD_0123	0.409287	8.47307e-07	2.92195e-05	1.71574	0.000130434	0.00164007	0.0688774	1.71973e-10	4.99151e-08	0.352868	0.00582332	0.0620264										0.41	1.57e-05	0.000629858	hypothetical protein		spr0118_Taq_3-
spr0119_Dde_3-	spr0119_Dde_3-	spr0119	SPD_0124	0.390763	1.16411e-08	9.65379e-07	2.50242	2.37449e-07	1.7979e-05	0.0928106	3.61385e-11	3.14676e-08										1.74	3.88e-08	2.05e-07	0.19	9.49e-07	9.72e-05	hypothetical protein		spr0119_Dde_3-
spr0121_Taq_3-	spr0121_Taq_3-	spr0121								0.441681	3.87263e-05	0.000382107										3.49	1.31e-10	1.75e-09				pneumococcal surface protein A		spr0121_Taq_3-
spr0176_Taq_3-	spr0176_Taq_3-	spr0176	SPD_0181				0.600564	0.000603026	0.00503678	3.78157	3.64624e-07	1.04097e-05										0.41	3.96e-10	4.43e-09				conserved hypothetical protein TIGR00250		spr0176_Taq_3-
spr0181_Taq_3-	spr0181_Taq_3-	spr0181		2.17283	6.76971e-06	0.000133971	1.9136	0.000147287	0.00178746																			hypothetical protein		spr0181_Taq_3-
spr0190_Dde_3-	spr0190_Dde_3-	spr0190	SPD_0195				0.630426	2.60877e-05	0.000540853	2.73093	5.62753e-07	1.37068e-05	0.429377	0.000363576	0.0114084							0.32	1.72e-11	3.23e-10	1.7	1.53e-05	0.000626321	ribosomal protein L23		spr0190_Dde_3-
spr0193	spr0193	spr0193	SPD_0198				0.510804	3.6944e-06	0.000131302	3.33477	1.62105e-05	0.000189467										0.4	1.3e-10	1.76e-09	1.51	0.0122187	0.0886621	50S ribosomal protein L22		spr0193
spr0257_Dde_3-	spr0257_Dde_3-	spr0257								5.05324	5.78577e-09	6.50059e-07										0.18	6.53e-09	4.59e-08				hypothetical protein		spr0257_Dde_3-
spr0300_Dde_3-	spr0300_Dde_3-	spr0300	SPD_0302	4.54007	3.98807e-08	2.52554e-06																						conserved hypothetical protein		spr0300_Dde_3-
spr0311_Taq_3-	spr0311_Taq_3-	spr0311	SPD_0313	0.539279	7.32926e-06	0.000141821				0.372168	0.000189359	0.00142142													0.24	0.00658031	0.057731	oligopeptide ABC transporter, oligopeptide-binding protein AliB		spr0311_Taq_3-
spr0316_Taq_3-	spr0316_Taq_3-	spr0316											2.69067	0.00355798	0.0447381													Cps2I		spr0316_Taq_3-
spr0319	spr0319	spr0319	no_SPD							0.00202758	4.57568e-08	2.5297e-06	0.00163975	1.6993e-05	0.00227641													UDP-galactopyranose mutase		spr0319
spr0321	spr0321	spr0321	SPD_0329	0.362162	1.25612e-07	6.43394e-06																2.28	1.85e-10	2.36e-09				dTDP-4-dehydrorhamnose 3,5-epimerase, putative		spr0321
spr0326_Taq_3-	spr0326_Taq_3-	spr0326	SPD_0333				1.64964	2.20534e-05	0.000483095				2.30501	0.00202888	0.0300706							2.32	1.57e-07	6.95e-07	0.65	0.0298205	0.165127	hypothetical protein		spr0326_Taq_3-
spr0419_Taq_3-	spr0419_Taq_3-	spr0419		36.4429	0.000423038	0.00325263																0.37	3.57e-11	6.03e-10				hypothetical protein		spr0419_Taq_3-
spr0445_Dde_3-	spr0445_Dde_3-	spr0445								0.478598	0.000705795	0.00402338										0.19	1.25e-14	7.94e-13	0.06	5.31e-06	0.00030813	type I restriction-modification system, S subunit		spr0445_Dde_3-
spr0464_Taq_3-	spr0464_Taq_3-	spr0464								42.912	9.00409e-07	1.99753e-05																putative histidine kinase BlpH		spr0464_Taq_3-
spr0470_Taq_3-	spr0470_Taq_3-	spr0470		7.97775	1.01047e-08	9.7763e-07				0.00524426	3.61267e-13	1.25829e-09	0.00676063	0.00138107	0.0240513										0.49	4.76e-06	0.000285649	hypothetical protein		spr0470_Taq_3-
spr0471	spr0471	spr0471	SPD_0473	0.329054	9.87842e-06	0.000175544				0.221528	0.00013059	0.00105045																immunity protein BlpY		spr0471
spr0471_Taq_3-	spr0471_Taq_3-	spr0471	SPD_0473							0.00207	1.01829e-07	4.43337e-06																immunity protein BlpY		spr0471_Taq_3-
spr0502_Dde_3-	spr0502_Dde_3-	spr0502								0.28503	0.000126615	0.00102558																hypothetical protein		spr0502_Dde_3-
spr0503_Taq_3-	spr0503_Taq_3-	spr0503								0.323878	0.000501821	0.00306102																hypothetical protein		spr0503_Taq_3-
spr0549_Taq_3-	spr0549_Taq_3-	spr0549	SPD_0544										0.452048	0.000372832	0.0114918													rhodanese family protein		spr0549_Taq_3-
spr0550_Taq_3-	spr0550_Taq_3-	spr0550	SPD_0545	31.3792	0.000854449	0.00574526	15.0296	0.000596503	0.00503055																			hypothetical protein		spr0550_Taq_3-
spr0567_Dde_3-	spr0567_Dde_3-	spr0567	SPD_0563				2.131	0.000254178	0.00264269																			transposase, putative, degenerate		spr0567_Dde_3-
spr0594_Taq_3-	spr0594_Taq_3-	spr0594	SPD_0589							4.42264	2.58463e-07	8.33544e-06										0.32	2.13e-12	6.19e-11	1.65	0.0168434	0.112171	conserved hypothetical protein		spr0594_Taq_3-
spr0600_Taq_3-	spr0600_Taq_3-	spr0600	SPD_0595										18.429	0.000291719	0.00986462							20.25	2.78e-15	2.48e-13				lactococcin 972, putative		spr0600_Taq_3-
spr0803_Taq_3-	spr0803_Taq_3-	spr0803	SPD_0796							0.1597	1.29288e-07	5.36082e-06										2.32	1.34e-10	1.78e-09				hypothetical protein		spr0803_Taq_3-
spr0810_Dde_3-	spr0810_Dde_3-	spr0810	SPD_0803							0.431138	2.2945e-05	0.00024819																conserved hypothetical protein		spr0810_Dde_3-
spr0825_Taq_3-	spr0825_Taq_3-	spr0825		0.00549281	7.00231e-09	7.62158e-07				0.335999	0.000594024	0.00351271																conserved hypothetical protein		spr0825_Taq_3-
spr0854	spr0854	spr0854	SPD_0841							0.263065	0.000270503	0.00189952				1.62	4.91e-09	4.09e-08	1.82	8.29e-09	7.33e-08	2.13	1.3e-10	1.75e-09	2.07	0.0223731	0.136233	alanine dehydrogenase		spr0854
spr0960_Taq_3-	spr0960_Taq_3-	spr0960	SPD_0939							0.305087	0.000512057	0.00311256																transcriptional regulator MutR, putative		spr0960_Taq_3-
spr0969_Taq_3-	spr0969_Taq_3-	spr0969	SPD_0948				2.24438	0.000581433	0.00493934																			NikS protein, putative		spr0969_Taq_3-
spr1016	spr1016	spr1016	SPD_0993							9.64798	0.000360259	0.00237648																hypothetical protein SPD_0993		spr1016
spr1026_Taq_3-	spr1026_Taq_3-	spr1026					0.223005	2.54818e-05	0.000531455																			hypothetical protein		spr1026_Taq_3-
spr1027	spr1027	spr1027	SPD_1003							0.193246	0.000499774	0.00305388																hypothetical protein SPD_1003		spr1027
spr1027_Dde_3-	spr1027_Dde_3-	spr1027	SPD_1003	0.352477	0.000259493	0.00223716	0.153773	2.33689e-07	1.84986e-05																			hypothetical protein		spr1027_Dde_3-
spr1033	spr1033	spr1033	SPD_1009							0.223068	0.000564973	0.0033811				5.19	2.55e-12	5.13e-11				3.19	2.3e-12	6.51e-11	1.78	0.0199678	0.126681	phosphoserine phosphatase		spr1033
spr1081_Taq_3-	spr1081_Taq_3-	spr1081	SPD_1058	0.545697	8.59252e-06	0.000158348				0.226646	9.24605e-07	2.00025e-05										5.92	4.44e-16	6.19e-14	4.55	0.000105212	0.00256262	PTS system IIA component, putative		spr1081_Taq_3-
spr1114_Dde_3-	spr1114_Dde_3-	spr1114	SPD_1093							2.49319	0.000778188	0.00436462																transcriptional regulator, biotin repressor family		spr1114_Dde_3-
spr1184	spr1184	spr1184	SPD_1161							7.01225	0.000907213	0.00491419																hypothetical protein SPD_1161		spr1184
spr1189	spr1189	spr1189	SPD_1165	0.461193	2.38622e-05	0.000353668										2.35	4.74e-10	5.51e-09				2.2	6.22e-09	4.39e-08				hypothetical protein SPD_1165		spr1189
spr1190	spr1190	spr1190	SPD_1166										0.19902	0.00146511	0.0251379													hypothetical protein SPD_1166		spr1190
spr1190_Dde_3-	spr1190_Dde_3-	spr1190	SPD_1166				2.19574	0.000695576	0.00570045	0.216806	1.59087e-07	6.15668e-06																hypothetical protein		spr1190_Dde_3-
spr1193_Dde_3-	spr1193_Dde_3-	spr1193	SPD_1169				2.07872	0.000185898	0.00208865	0.324711	4.82011e-05	0.000454971										2.07	3.95e-07	1.58e-06	1.9	0.0117869	0.0867944	peptide ABC transporter, permease protein		spr1193_Dde_3-
spr1213	spr1213	spr1213	SPD_1189										0.163039	0.00328571	0.0423857													hypothetical protein SPD_1189		spr1213
spr1261_Taq_3-	spr1261_Taq_3-	spr1261	SPD_1235							3.8903	0.000492849	0.00301686																hypothetical protein		spr1261_Taq_3-
spr1286	spr1286	spr1286	SPD_1259							2.80476	0.000491782	0.00301563										0.44	7.32e-12	1.56e-10				Type II restriction endonuclease, truncation		spr1286
spr1398_Taq_3-	spr1398_Taq_3-	spr1398	SPD_1372							3.05567	1.68955e-06	3.16382e-05																Glyoxalase superfamily		spr1398_Taq_3-
spr1488_Taq_3-	spr1488_Taq_3-	spr1488								0.342622	0.000411756	0.00263146																hypothetical protein		spr1488_Taq_3-
spr1549	spr1549	spr1549	SPD_1517	0.432946	2.69709e-05	0.000391415																						hypothetical protein SPD_1517		spr1549
spr1550_Dde_3-	spr1550_Dde_3-	spr1550	SPD_1518	2.51023	2.82198e-06	7.33504e-05	2.51741	1.39396e-06	6.38835e-05	4.33891	0.00012313	0.00100436																transcriptional regulator, putative		spr1550_Dde_3-
spr1560_Taq_3-	spr1560_Taq_3-	spr1560	SPD_1526	2.02094	9.43615e-07	3.19089e-05	1.52888	0.0001479	0.00178867				4.5993	1.08125e-06	0.00125534													ABC transporter, ATP-binding protein		spr1560_Taq_3-
spr1609_Taq_3-	spr1609_Taq_3-	spr1609	SPD_1574	2.02489	1.00533e-05	0.000175959	1.64408	0.000278702	0.00287195																			MutT/nudix family protein		spr1609_Taq_3-
spr1618_Taq_3-	spr1618_Taq_3-	spr1618	SPD_1583				2.29087	0.000163245	0.0019274				13.3372	0.000533487	0.0139709							6.41	2.26e-14	1.27e-12				sugar ABC transporter, permease protein		spr1618_Taq_3-
spr1620_Dde_3-	spr1620_Dde_3-	spr1620		10.1265	0.000128336	0.00126627																						AGR_pAT_379p, putative		spr1620_Dde_3-
spr1627_Taq_3-	spr1627_Taq_3-	spr1627	SPD_1592	2.07572	0.000458671	0.0034805	2.94211	2.07275e-06	8.80413e-05																			acetyltransferase, GNAT family		spr1627_Taq_3-
spr1642_Taq_3-	spr1642_Taq_3-	spr1642	no_SPD				0.190027	3.69661e-07	2.21988e-05																			hypothetical protein		spr1642_Taq_3-
spr1661	spr1661	spr1661	SPD_1627	0.553628	8.55994e-05	0.000952532				0.298627	7.19092e-05	0.000638928										1.81	2.93e-08	1.6e-07	0.39	0.00227518	0.0263271	hypothetical protein		spr1661
spr1661_Taq_3-	spr1661_Taq_3-	spr1661	SPD_1627										2.56317	0.00030583	0.0100491							1.78	8.05e-08	3.92e-07	0.47	6.41e-06	0.000338329	hypothetical protein		spr1661_Taq_3-
spr1677_Dde_3-	spr1677_Dde_3-	spr1677											11.2448	1.52627e-06	0.001329							1.95	5.28e-09	3.86e-08	0.44	0.00375567	0.0382486	choline transporter		spr1677_Dde_3-
spr1747_Dde_3-	spr1747_Dde_3-	spr1747	SPD_1732										10.6464	0.000673233	0.0162838													hypothetical protein		spr1747_Dde_3-
spr1817_Dde_3-	spr1817_Dde_3-	spr1817	SPD_1801	13.5826	8.99365e-11	2.23749e-08	4.33066	1.36665e-06	6.34673e-05	6.08171	0.000794052	0.00443218										0.39	4.06e-12	1.03e-10				ABC transporter, ATP-binding protein		spr1817_Dde_3-
spr1840_Dde_3-	spr1840_Dde_3-	spr1840	SPD_1838							5.84352	1.895e-08	1.5715e-06										0.29	3.63e-11	6.1e-10				preprotein translocase, YajC subunit		spr1840_Dde_3-
spr1857_Dde_3-	spr1857_Dde_3-	spr1857	SPD_1856	4.37894	5.34878e-06	0.000114999																						PTS system, IIA component		spr1857_Dde_3-
spr1961_Dde_3-	spr1961_Dde_3-	spr1961	SPD_1981				2.32224	0.000165635	0.00194245																			immunoglobulin A1 protease		spr1961_Dde_3-
spr1995_Taq_3-	spr1995_Taq_3-	spr1995								0.00329816	8.78873e-09	9.00327e-07	0.00208009	1.17711e-05	0.00186358													choline binding protein A		spr1995_Taq_3-
spr2037	spr2037	spr2037		4.95163	2.6866e-08	1.87149e-06										0.43	2.68e-10	3.34e-09										hypothetical protein		spr2037
spr2038	spr2038	spr2038	SPD_2059	6.57567	6.39823e-08	3.71417e-06				11.1489	0.000503127	0.00306362				0.42	1.87e-11	3.04e-10				0.57	5.22e-08	2.65e-07				conserved hypothetical protein		spr2038
SPXX04	SP0530	spr0469	SPD_0472							0.237935	0.000374394	0.00244197																		SPXX04
SPXX06	SP1311	spr0324	SPD_0332				1.66968	6.44166e-05	0.000962931				4.06925	0.000805123	0.018449															SPXX06
SPXX07	SP0651	spr0570	SPD_0566							28.1159	1.86804e-05	0.000211246																hypothetical protein SPD_0566		SPXX07
SPXX10	SP0140	spr0139	SPD_0143	3.95457	2.16889e-06	5.90175e-05	2.56965	0.000173521	0.00200124																			UDP-glucose 6-dehydrogenase, putative		SPXX10
SPXX14	SP0331	spr0299		4.58946	3.72472e-05	0.000502837																								SPXX14
SPXX20	SP0697	spr0610	SPD_0605				2.07925	1.66895e-05	0.000392766																					SPXX20
SPXX22	SP0362	spr0325	SPD_0332	0.648981	4.7095e-05	0.000596479	1.66466	4.88162e-05	0.000805814	5.34036	0.000411219	0.00263286	8.12413	0.00088343	0.0194746															SPXX22
SPXX23	SP2123	spr1933	SPD_1952	2.20316	0.000157201	0.00147981																						transcriptional activator Rgg/GadR/MutR family protein		SPXX23
SPXX25	SP2046	spr1856	SPD_1855							0.244989	0.000690044	0.003953																hypothetical protein SPD_1855		SPXX25
SPXX27	SP1125	no_R6	SPD_1009										4.02585	0.00728683	0.0723078	10.5	4.44e-16	3.07e-14	5.28	2.78e-14	1.13e-12	8.05	8.33e-15	5.8e-13						SPXX27
SPXX28	SP1194	spr1077	SPD_1054	0.259227	5.23549e-07	1.96078e-05																						hypothetical protein SPD_1054		SPXX28
SPXX29	SP2232	spr2037		6.23775	3.91758e-08	2.52684e-06										0.34	8.38e-10	9.03e-09				0.56	1.25e-07	5.74e-07						SPXX29
SPXX30	SP2178	spr1983	SPD_2007	2.44189	3.16344e-05	0.000444284																						transporter, major facilitator family protein		SPXX30
SPXX33	SP1308	spr1183	SPD_1160							2.86528	0.000358921	0.00237666	24.2068	0.00858303	0.0816795													ABC transporter, ATP-bindng protein		SPXX33
SPXX35	SP1257	spr1135	SPD_1115							0.335331	1.73094e-05	0.000200295																3-isopropylmalate dehydrogenase		SPXX35
SPXX36	SP2063	spr1875	SPD_1874	4.3084	3.98574e-10	8.16608e-08	0.100418	7.63833e-14	8.86811e-11	16.9224	1.24681e-10	4.34264e-08	0.337047	0.00046294	0.0126962	0.17	2.76e-14	1.02e-12	6.82	3.33e-16	2.81e-14	0.29	3.72e-10	4.22e-09	33.29	8.24e-06	0.000415709	LysM domain-containing protein		SPXX36
SPXX38	SP1954	spr1771	SPD_1753	0.434413	0.000144994	0.0013874	9.85378	1.30995e-12	3.80214e-10				10.7248	8.51904e-05	0.00520558	62	0	0	2.84	2.52e-09	2.65e-08	29.31	0	0	20.38	0.00540011	0.050697	serine protease, subtilase family protein		SPXX38
SPXX39	SP1214	spr1095	SPD_1073							0.331532	1.79812e-05	0.000204668	0.236424	0.00629147	0.0656083													O-acetylhomoserine aminocarboxypropyltransferase/cysteine synthase		SPXX39
SPXX40	SP2076	spr1888	SPD_1903	2.39459	5.75219e-09	6.46287e-07				1.99923	0.000204626	0.00150679																DNA mismatch repair protein		SPXX40
SPXX45	SP0140	spr0139	SPD_0143	3.77824	1.17835e-05	0.000203179																						UDP-glucose 6-dehydrogenase, putative		SPXX45
SPXX46	SP1573	spr1431	SPD_1403							2.09888	8.53889e-06	0.00011849	1.68758	0.00611863	0.0643843													1,4-beta-N-acetylmuramidase, putative		SPXX46
SPXX53	SP0530	spr0468	SPD_0472	0.572529	0.000199377	0.00178977				0.301069	0.000207239	0.00152281																		SPXX53
SPXX56	SP0857	spr0759	SPD_0750							2.72213	0.000780722	0.00437179	3.27255	0.00057757	0.0146838													hypothetical protein SPD_0750		SPXX56
SPXX57	SP1908	spr1724	SPD_1711	2.41628	1.17735e-05	0.000204015										0.44	1.78e-10	2.33e-09				0.64	1.78e-07	7.81e-07				single-strand DNA-binding protein		SPXX57
SPXX58	SP0651	spr0569	SPD_0565							2.72864	0.00020305	0.00150154																hypothetical protein SPD_0565		SPXX58
